# Supplementary material for: Single-Cell Transcriptomic Profiling Reveals Immunometabolic Reprogramming and Cell-Cell Communication in the Tumor Microenvironment of Human Hepatocellular Carcinoma
Source: Int J Mol Sci. 2026 Jun 15;27(12):5397. doi: 10.3390/ijms27125397 (PMC13299360; doi:10.3390/ijms27125397)
Supplement: Supplementary file 1 [file ijms-27-05397-s001.zip]

Archive with 17 entries (16 files):
- ijms-4241496-supplementary/
- ijms-4241496-supplementary/Data_DiseasedCV_average_precision_consensus.csv
- ijms-4241496-supplementary/Data_DiseasedCV_confusion_graph_edgelist.csv
- ijms-4241496-supplementary/Data_DiseasedCV_confusion_matrix_counts.csv
- ijms-4241496-supplementary/Data_DiseasedCV_confusion_matrix_normalized.csv
- ijms-4241496-supplementary/Data_DiseasedCV_consensus_global_metrics_mean_sd.csv
- ijms-4241496-supplementary/Data_DiseasedCV_merge_suggestions.csv
- ijms-4241496-supplementary/Data_DiseasedCV_oott_rate.csv
- ijms-4241496-supplementary/Data_DiseasedCV_per_class_consensus.csv
- ijms-4241496-supplementary/Data_DiseasedCV_prediction_scores_all_cells.csv
- ijms-4241496-supplementary/Data_DiseasedCV_pred_score_by_class_summary.csv
- ijms-4241496-supplementary/Data_DiseasedCV_top_confusions.csv
- ijms-4241496-supplementary/Data_DiseasedCV_unseen_labels.csv
- ijms-4241496-supplementary/DiseasedCV_consensus_config.json
- ijms-4241496-supplementary/Table_S1_Solo_Doublet_Detection_Parameters.csv
- ijms-4241496-supplementary/Table_S2_DiseasedCV_global_metrics_by_fold.csv
- ijms-4241496-supplementary/Table_S3_Canonical_Marker_Gene_Panel.csv
