# Supplementary material for: Single-Cell Transcriptomic Profiling Reveals Immunometabolic Reprogramming and Cell-Cell Communication in the Tumor Microenvironment of Human Hepatocellular Carcinoma
Source: Int J Mol Sci. 2026 Jun 15;27(12):5397. doi: 10.3390/ijms27125397 (PMC13299360; doi:10.3390/ijms27125397)
Supplement: Supplementary file 1 [file ijms-27-05397-s001.zip › ijms-4241496-supplementary/Data_DiseasedCV_average_precision_consensus.csv]

class	AP_mean	AP_std	AP_median
B cells	0.9803739737324856	0.016748622587482914	0.983118936825861
Basophils	1.0	0.0	1.0
CAF	0.9971295375271518	0.0030021531148797936	0.9978559305856893
Malignant	0.9936688530587556	0.008238085362497313	0.9970833970837174
NK-TR-CD160	0.9533813522239117	0.050660327734021335	0.9746774782376366
Neutrophils	0.9660295227648624	0.025572943539179167	0.9768215566288809
T cells	0.9759275868208594	0.01612591517253563	0.9781553472429599
TAMs	0.992485325859461	0.005376070047617384	0.9938152867934806
TECs	0.9970826910092423	0.003496415588284551	0.9982368828382526
cDCs	0.9935434515073563	0.004283836891783231	0.994450256643473
