# Supplementary material for: Single-Cell Transcriptomic Profiling Reveals Immunometabolic Reprogramming and Cell-Cell Communication in the Tumor Microenvironment of Human Hepatocellular Carcinoma
Source: Int J Mol Sci. 2026 Jun 15;27(12):5397. doi: 10.3390/ijms27125397 (PMC13299360; doi:10.3390/ijms27125397)
Supplement: Supplementary file 1 [file ijms-27-05397-s001.zip › ijms-4241496-supplementary/Data_DiseasedCV_confusion_graph_edgelist.csv]

class_A	class_B	sym_conf
Hep	Malignant	0.4400749063670412
Macrophages	TAMs	0.22165415155573612
Hep	TECs	0.04681647940074907
NK-TR-CD160	T cells	0.04339222868634633
Neutrophils	TAMs	0.03807601965698666
CAF	TECs	0.015525418239829225
Malignant	T cells	0.013719595710196583
B cells	T cells	0.011903542353817702
Hep	TAMs	0.00749063670411985
Malignant	TECs	0.0073530199920276255
TAMs	cDCs	0.0071973392306712465
B cells	NK-TR-CD160	0.00718164816947187
CAF	Malignant	0.006969802758755462
CAF	TAMs	0.00691121186748238
Malignant	TAMs	0.006824201085410982
B cells	TAMs	0.006475390235450558
B cells	Neutrophils	0.006472258195025224
B cells	Malignant	0.00632687873842428
Neutrophils	T cells	0.006268329500652732
T cells	TAMs	0.006088780924629821
TAMs	TECs	0.004189617165045377
NK-TR-CD160	Neutrophils	0.0029898799952275887
Hep	T cells	0.0029672667001006577
Basophils	Malignant	0.002824858757062147
Basophils	CAF	0.002824858757062147
Basophils	TAMs	0.002824858757062147
B cells	TECs	0.002791881598504243
Neutrophils	TECs	0.0024652245364209643
T cells	TECs	0.002444397273071587
NK-TR-CD160	TAMs	0.0018938555212312607
Hep	Neutrophils	0.0018726591760299626
T cells	cDCs	0.0018553379023084965
Malignant	cDCs	0.0013321492007104796
NK-TR-CD160	cDCs	0.0013321492007104796
CAF	cDCs	0.0012972920543892724
B cells	cDCs	0.0010687894253652453
B cells	Hep	0.0009363295880149813
CAF	T cells	0.0008532423208191126
Malignant	NK-TR-CD160	0.0008479524740409759
Malignant	Neutrophils	0.0007645243157465074
NK-TR-CD160	TECs	0.0005011693952555964
TECs	cDCs	0.0004440497335701599
B cells	Basophils	0.00041649312786339027
Macrophages	Malignant	0.00028772838440512156
CAF	Neutrophils	0.0001589319771137953
Macrophages	T cells	0.00015827793605571383
