# Supplementary material for: Single-Cell Transcriptomic Profiling Reveals Immunometabolic Reprogramming and Cell-Cell Communication in the Tumor Microenvironment of Human Hepatocellular Carcinoma
Source: Int J Mol Sci. 2026 Jun 15;27(12):5397. doi: 10.3390/ijms27125397 (PMC13299360; doi:10.3390/ijms27125397)
Supplement: Supplementary file 1 [file ijms-27-05397-s001.zip › ijms-4241496-supplementary/Data_DiseasedCV_confusion_matrix_counts.csv]

	B cells	Basophils	CAF	Hep	Macrophages	Malignant	NK-TR-CD160	Neutrophils	T cells	TAMs	TECs	Unknown	cDCs
B cells	2255	2	0	0	0	29	17	12	45	27	11	0	3
Basophils	0	174	1	0	0	1	0	0	0	1	0	0	0
CAF	0	0	550	0	0	8	0	0	1	8	18	0	1
Hep	1	0	0	0	0	470	0	2	3	8	50	0	0
Macrophages	0	0	0	0	19	0	0	0	0	15	0	0	0
Malignant	4	0	2	0	4	6853	4	4	18	19	43	0	0
NK-TR-CD160	13	0	0	0	0	2	1688	5	71	6	0	0	0
Neutrophils	25	0	1	0	0	3	10	2967	25	110	5	0	0
T cells	32	0	0	2	2	157	297	29	5734	50	14	0	1
TAMs	20	0	2	0	25	128	5	483	50	10928	63	0	23
TECs	6	0	2	0	0	51	6	20	16	18	5867	0	0
Unknown	0	0	0	0	0	0	0	0	0	0	0	0	0
cDCs	1	0	1	0	0	3	3	0	4	14	1	0	1099
