# Supplementary material for: Single-Cell Transcriptomic Profiling Reveals Immunometabolic Reprogramming and Cell-Cell Communication in the Tumor Microenvironment of Human Hepatocellular Carcinoma
Source: Int J Mol Sci. 2026 Jun 15;27(12):5397. doi: 10.3390/ijms27125397 (PMC13299360; doi:10.3390/ijms27125397)
Supplement: Supplementary file 1 [file ijms-27-05397-s001.zip › ijms-4241496-supplementary/Data_DiseasedCV_confusion_matrix_normalized.csv]

	B cells	Basophils	CAF	Hep	Macrophages	Malignant	NK-TR-CD160	Neutrophils	T cells	TAMs	TECs	Unknown	cDCs
B cells	0.939192003331945	0.0008329862557267805	0.0	0.0	0.0	0.012078300708038317	0.007080383173677634	0.0049979175343606835	0.018742190753852563	0.011245314452311536	0.004581424406497293	0.0	0.0012494793835901709
Basophils	0.0	0.9830508474576272	0.005649717514124294	0.0	0.0	0.005649717514124294	0.0	0.0	0.0	0.005649717514124294	0.0	0.0	0.0
CAF	0.0	0.0	0.9385665529010239	0.0	0.0	0.013651877133105802	0.0	0.0	0.0017064846416382253	0.013651877133105802	0.030716723549488054	0.0	0.0017064846416382253
Hep	0.0018726591760299626	0.0	0.0	0.0	0.0	0.8801498127340824	0.0	0.003745318352059925	0.0056179775280898875	0.0149812734082397	0.09363295880149813	0.0	0.0
Macrophages	0.0	0.0	0.0	0.0	0.5588235294117647	0.0	0.0	0.0	0.0	0.4411764705882353	0.0	0.0	0.0
Malignant	0.0005754567688102431	0.0	0.00028772838440512156	0.0	0.0005754567688102431	0.9859013091641491	0.0005754567688102431	0.0005754567688102431	0.002589555459646094	0.002733419651848655	0.006186160264710114	0.0	0.0
NK-TR-CD160	0.007282913165266107	0.0	0.0	0.0	0.0	0.0011204481792717086	0.9456582633053221	0.0028011204481792717	0.039775910364145656	0.0033613445378151263	0.0	0.0	0.0
Neutrophils	0.007946598855689765	0.0	0.0003178639542275906	0.0	0.0	0.0009535918626827717	0.003178639542275906	0.9431023521932613	0.007946598855689765	0.03496503496503497	0.001589319771137953	0.0	0.0
T cells	0.005064893953782843	0.0	0.0	0.00031655587211142766	0.00031655587211142766	0.02484963596074707	0.04700854700854701	0.004590060145615701	0.9075656853434632	0.007913896802785692	0.0022158911047799935	0.0	0.00015827793605571383
TAMs	0.0017054660185895796	0.0	0.00017054660185895795	0.0	0.0021318325232369743	0.010914982518973309	0.0004263665046473949	0.04118700434893835	0.004263665046473949	0.9318666325573463	0.005372217958557176	0.0	0.0019612859213780165
TECs	0.0010023387905111927	0.0	0.0003341129301703976	0.0	0.0	0.008519879719345138	0.0010023387905111927	0.003341129301703976	0.0026729034413631807	0.003007016371533578	0.9801202806548613	0.0	0.0
Unknown	0.0	0.0	0.0	0.0	0.0	0.0	0.0	0.0	0.0	0.0	0.0	0.0	0.0
cDCs	0.0008880994671403197	0.0	0.0008880994671403197	0.0	0.0	0.0026642984014209592	0.0026642984014209592	0.0	0.003552397868561279	0.012433392539964476	0.0008880994671403197	0.0	0.9760213143872114
