# Supplementary material for: Single-Cell Transcriptomic Profiling Reveals Immunometabolic Reprogramming and Cell-Cell Communication in the Tumor Microenvironment of Human Hepatocellular Carcinoma
Source: Int J Mol Sci. 2026 Jun 15;27(12):5397. doi: 10.3390/ijms27125397 (PMC13299360; doi:10.3390/ijms27125397)
Supplement: Supplementary file 1 [file ijms-27-05397-s001.zip › ijms-4241496-supplementary/Data_DiseasedCV_consensus_global_metrics_mean_sd.csv]

metric	mean	std	median
accuracy
macro_precision	0.9380065575538992	0.035245423600010935	0.9542596751973529
macro_recall	0.9415591682268493	0.012090834898369686	0.9394601606250859
macro_f1	0.9368328589699781	0.02474634449528096	0.946955708671489
weighted_precision	0.9469134091721035	0.020930280800969873	0.9552115965571273
weighted_recall	0.9499591059419116	0.013393853755887872	0.9535824139979134
weighted_f1	0.9464169848028148	0.01897512775760221	0.9535427987785533
