# Supplementary material for: Single-Cell Transcriptomic Profiling Reveals Immunometabolic Reprogramming and Cell-Cell Communication in the Tumor Microenvironment of Human Hepatocellular Carcinoma
Source: Int J Mol Sci. 2026 Jun 15;27(12):5397. doi: 10.3390/ijms27125397 (PMC13299360; doi:10.3390/ijms27125397)
Supplement: Supplementary file 1 [file ijms-27-05397-s001.zip › ijms-4241496-supplementary/Data_DiseasedCV_merge_suggestions.csv]

class_A	class_B	sym_conf	F1_A	F1_B	AP_A	AP_B	support_A	support_B
Hep	Malignant	0.4400749063670412		0.945118510657381		0.9936688530587556		6951.0
Macrophages	TAMs	0.22165415155573612		0.9504303140599454		0.992485325859461		11727.0
