# Supplementary material for: Single-Cell Transcriptomic Profiling Reveals Immunometabolic Reprogramming and Cell-Cell Communication in the Tumor Microenvironment of Human Hepatocellular Carcinoma
Source: Int J Mol Sci. 2026 Jun 15;27(12):5397. doi: 10.3390/ijms27125397 (PMC13299360; doi:10.3390/ijms27125397)
Supplement: Supplementary file 1 [file ijms-27-05397-s001.zip › ijms-4241496-supplementary/Data_DiseasedCV_oott_rate.csv]

metric	mean	std	median
oott_rate	0.0	0.0	0.0
