# Supplementary material for: Single-Cell Transcriptomic Profiling Reveals Immunometabolic Reprogramming and Cell-Cell Communication in the Tumor Microenvironment of Human Hepatocellular Carcinoma
Source: Int J Mol Sci. 2026 Jun 15;27(12):5397. doi: 10.3390/ijms27125397 (PMC13299360; doi:10.3390/ijms27125397)
Supplement: Supplementary file 1 [file ijms-27-05397-s001.zip › ijms-4241496-supplementary/Data_DiseasedCV_per_class_consensus.csv]

class	precision_mean	precision_std	precision_median	recall_mean	recall_std	recall_median	f1_mean	f1_std	f1_median	support_total	n_folds_present	stability_label
Basophils	1.0	0.0	1.0	0.9935897435897436	0.009065471553673654	0.9935897435897436	0.9967741935483871	0.004561979233461648	0.9967741935483871	144.0	2	stable
TECs	0.982660831748069	0.021819332230121467	0.9899658385093169	0.9655407556346323	0.026840405178704733	0.9660954393020549	0.9736300481285336	0.00962494845088536	0.9763620918224774	5986.0	4	stable
CAF	0.9801718718887293	0.011031865844132897	0.9772785622593069	0.9507393428396151	0.040614668976863263	0.9505352894528153	0.9647591338571526	0.017769553892772422	0.9624237804878049	586.0	4	stable
cDCs	0.961274891657016	0.03698841524125053	0.9689060489060488	0.9684914932628347	0.01615842194986138	0.9721528471528471	0.9646650240361346	0.02390058232525306	0.9653648128984452	1126.0	4	stable
TAMs	0.9791434648534625	0.015062035724554758	0.9817750778610923	0.9249917671396624	0.051152749496932715	0.9214015499651007	0.9504303140599454	0.020396010247065714	0.951091376400184	11727.0	4	stable
micro avg	0.9415526722491443	0.028146362936955358	0.9530072390623572	0.9499591059419117	0.013393853755887858	0.9535824139979134	0.9456865282200775	0.02073871877199886	0.9534740064146778	40170.0	4	stable
Malignant	0.9216278509762942	0.10676128092921781	0.9626643969588097	0.9758876713840733	0.02578258478265596	0.9835638740380056	0.945118510657381	0.058510555045709525	0.9686734156474925	6951.0	4	intermediate
B cells	0.9557498584794105	0.008448909677689862	0.957528746406699	0.927989062988464	0.04791227156724708	0.9278079282680509	0.941178425183782	0.02510952938972242	0.9382589810876842	2401.0	4	stable
T cells	0.9702159838408506	0.015657572216008744	0.9701579700411715	0.8566861464589969	0.09567569806177872	0.8411958990838164	0.907182063701549	0.04684765335289946	0.9012430450356066	6318.0	4	stable
Neutrophils	0.8311482327624446	0.13688254573465405	0.8774748352993593	0.9459626345521083	0.018890024762751045	0.9403958570148869	0.8795640330372102	0.07945440658357872	0.911944293486748	3146.0	4	intermediate
NK-TR-CD160	0.8191249936490984	0.12377887622055099	0.8723227489490388	0.9327778559006922	0.04272204205737468	0.9387922578640174	0.8699360859281535	0.089803132958389	0.9105228026111847	1785.0	4	intermediate
