# Supplementary material for: Single-Cell Transcriptomic Profiling Reveals Immunometabolic Reprogramming and Cell-Cell Communication in the Tumor Microenvironment of Human Hepatocellular Carcinoma
Source: Int J Mol Sci. 2026 Jun 15;27(12):5397. doi: 10.3390/ijms27125397 (PMC13299360; doi:10.3390/ijms27125397)
Supplement: Supplementary file 1 [file ijms-27-05397-s001.zip › ijms-4241496-supplementary/Data_DiseasedCV_prediction_scores_all_cells.csv]

CellType_pred	pred_score	fold
Malignant	0.9999914169311523	fold1_DiseasedCV
NK-TR-CD160	0.9999600648880005	fold1_DiseasedCV
TAMs	0.9999994039535522	fold1_DiseasedCV
Neutrophils	0.9997401833534241	fold1_DiseasedCV
TECs	0.9999009370803833	fold1_DiseasedCV
Neutrophils	1.0	fold1_DiseasedCV
B cells	0.9999997615814209	fold1_DiseasedCV
TAMs	0.9999996423721313	fold1_DiseasedCV
B cells	0.9999983310699463	fold1_DiseasedCV
TECs	0.9999998807907104	fold1_DiseasedCV
TECs	0.9999991655349731	fold1_DiseasedCV
B cells	0.999996542930603	fold1_DiseasedCV
Neutrophils	0.9999997615814209	fold1_DiseasedCV
B cells	0.9999997615814209	fold1_DiseasedCV
B cells	0.9999980926513672	fold1_DiseasedCV
TAMs	0.9999706745147705	fold1_DiseasedCV
Neutrophils	0.9019410014152527	fold1_DiseasedCV
TAMs	0.9998084902763367	fold1_DiseasedCV
TAMs	0.9991543292999268	fold1_DiseasedCV
TAMs	0.9999988079071045	fold1_DiseasedCV
TAMs	0.9999990463256836	fold1_DiseasedCV
Neutrophils	1.0	fold1_DiseasedCV
B cells	0.9999998807907104	fold1_DiseasedCV
Neutrophils	0.9999997615814209	fold1_DiseasedCV
TAMs	0.999984860420227	fold1_DiseasedCV
Neutrophils	0.9999897480010986	fold1_DiseasedCV
Neutrophils	1.0	fold1_DiseasedCV
TAMs	0.9998927116394043	fold1_DiseasedCV
B cells	0.9999946355819702	fold1_DiseasedCV
Neutrophils	0.9998924732208252	fold1_DiseasedCV
Neutrophils	1.0	fold1_DiseasedCV
Neutrophils	0.9979827404022217	fold1_DiseasedCV
B cells	0.9999998807907104	fold1_DiseasedCV
Malignant	0.9999990463256836	fold1_DiseasedCV
Neutrophils	1.0	fold1_DiseasedCV
TAMs	0.999961256980896	fold1_DiseasedCV
B cells	0.8239772915840149	fold1_DiseasedCV
T cells	1.0	fold1_DiseasedCV
TAMs	0.9999966621398926	fold1_DiseasedCV
TECs	0.9846903681755066	fold1_DiseasedCV
TECs	0.999941349029541	fold1_DiseasedCV
cDCs	0.9999994039535522	fold1_DiseasedCV
Neutrophils	0.9999992847442627	fold1_DiseasedCV
B cells	0.9999954700469971	fold1_DiseasedCV
Neutrophils	0.9999998807907104	fold1_DiseasedCV
TAMs	0.9676439762115479	fold1_DiseasedCV
Neutrophils	0.9999998807907104	fold1_DiseasedCV
Neutrophils	0.9999998807907104	fold1_DiseasedCV
B cells	0.9999995231628418	fold1_DiseasedCV
TECs	0.9999997615814209	fold1_DiseasedCV
TAMs	0.9999984502792358	fold1_DiseasedCV
B cells	0.9999908208847046	fold1_DiseasedCV
cDCs	0.9999973773956299	fold1_DiseasedCV
TAMs	0.9999990463256836	fold1_DiseasedCV
TAMs	0.9999744892120361	fold1_DiseasedCV
cDCs	0.9999994039535522	fold1_DiseasedCV
TAMs	0.9999161958694458	fold1_DiseasedCV
B cells	0.9999382495880127	fold1_DiseasedCV
TECs	0.9999985694885254	fold1_DiseasedCV
Malignant	0.9999006986618042	fold1_DiseasedCV
B cells	0.9999810457229614	fold1_DiseasedCV
TAMs	0.999983549118042	fold1_DiseasedCV
TAMs	0.9999951124191284	fold1_DiseasedCV
Neutrophils	0.9968061447143555	fold1_DiseasedCV
B cells	0.9999880790710449	fold1_DiseasedCV
B cells	1.0	fold1_DiseasedCV
B cells	0.9999980926513672	fold1_DiseasedCV
cDCs	1.0	fold1_DiseasedCV
B cells	0.9999966621398926	fold1_DiseasedCV
B cells	0.9999996423721313	fold1_DiseasedCV
B cells	0.9999858140945435	fold1_DiseasedCV
NK-TR-CD160	0.9517199397087097	fold1_DiseasedCV
Neutrophils	0.9999995231628418	fold1_DiseasedCV
TAMs	0.9999775886535645	fold1_DiseasedCV
B cells	0.9999922513961792	fold1_DiseasedCV
TAMs	0.9999983310699463	fold1_DiseasedCV
TAMs	0.9949734210968018	fold1_DiseasedCV
Malignant	0.9999998807907104	fold1_DiseasedCV
TECs	0.9960508942604065	fold1_DiseasedCV
T cells	0.9956359267234802	fold1_DiseasedCV
B cells	0.9991735816001892	fold1_DiseasedCV
Malignant	0.9999974966049194	fold1_DiseasedCV
TAMs	0.9999572038650513	fold1_DiseasedCV
Neutrophils	1.0	fold1_DiseasedCV
Malignant	0.9998113512992859	fold1_DiseasedCV
TAMs	0.9999951124191284	fold1_DiseasedCV
TAMs	0.9999994039535522	fold1_DiseasedCV
B cells	0.9999954700469971	fold1_DiseasedCV
Neutrophils	0.9999903440475464	fold1_DiseasedCV
cDCs	0.9999995231628418	fold1_DiseasedCV
cDCs	0.9999996423721313	fold1_DiseasedCV
TECs	0.9999376535415649	fold1_DiseasedCV
TAMs	0.9999939203262329	fold1_DiseasedCV
B cells	0.9999935626983643	fold1_DiseasedCV
Neutrophils	0.9999998807907104	fold1_DiseasedCV
cDCs	0.99998939037323	fold1_DiseasedCV
TAMs	0.9965858459472656	fold1_DiseasedCV
Neutrophils	0.9999996423721313	fold1_DiseasedCV
TAMs	0.9980261921882629	fold1_DiseasedCV
cDCs	0.9999998807907104	fold1_DiseasedCV
TAMs	0.9999499320983887	fold1_DiseasedCV
TAMs	0.9956884980201721	fold1_DiseasedCV
B cells	0.9992610812187195	fold1_DiseasedCV
Neutrophils	1.0	fold1_DiseasedCV
B cells	0.9999510049819946	fold1_DiseasedCV
Neutrophils	1.0	fold1_DiseasedCV
Neutrophils	0.9999997615814209	fold1_DiseasedCV
TAMs	0.9999986886978149	fold1_DiseasedCV
Neutrophils	0.9999949932098389	fold1_DiseasedCV
Neutrophils	0.9998894929885864	fold1_DiseasedCV
TECs	0.9999942779541016	fold1_DiseasedCV
B cells	0.9999992847442627	fold1_DiseasedCV
B cells	0.9738022089004517	fold1_DiseasedCV
Malignant	0.9999186992645264	fold1_DiseasedCV
Neutrophils	0.950305163860321	fold1_DiseasedCV
TECs	0.9249797463417053	fold1_DiseasedCV
Neutrophils	1.0	fold1_DiseasedCV
TECs	0.9999961853027344	fold1_DiseasedCV
B cells	0.864931046962738	fold1_DiseasedCV
B cells	0.9999985694885254	fold1_DiseasedCV
TAMs	0.9999986886978149	fold1_DiseasedCV
TAMs	0.9994722008705139	fold1_DiseasedCV
cDCs	0.9999998807907104	fold1_DiseasedCV
Neutrophils	0.9999998807907104	fold1_DiseasedCV
TAMs	0.9317798614501953	fold1_DiseasedCV
B cells	0.999645471572876	fold1_DiseasedCV
Malignant	0.9999990463256836	fold1_DiseasedCV
TAMs	0.9999830722808838	fold1_DiseasedCV
TAMs	0.9999916553497314	fold1_DiseasedCV
Neutrophils	0.9999998807907104	fold1_DiseasedCV
Neutrophils	1.0	fold1_DiseasedCV
Malignant	0.9999926090240479	fold1_DiseasedCV
Neutrophils	1.0	fold1_DiseasedCV
Neutrophils	0.9999890327453613	fold1_DiseasedCV
TAMs	0.999972939491272	fold1_DiseasedCV
B cells	0.9999961853027344	fold1_DiseasedCV
B cells	0.9999983310699463	fold1_DiseasedCV
TAMs	0.9999918937683105	fold1_DiseasedCV
Neutrophils	0.9999821186065674	fold1_DiseasedCV
TAMs	0.9999990463256836	fold1_DiseasedCV
TECs	1.0	fold1_DiseasedCV
Neutrophils	0.9999681711196899	fold1_DiseasedCV
TAMs	0.9999964237213135	fold1_DiseasedCV
Neutrophils	1.0	fold1_DiseasedCV
cDCs	0.9999998807907104	fold1_DiseasedCV
B cells	0.9999996423721313	fold1_DiseasedCV
TECs	0.9964924454689026	fold1_DiseasedCV
TAMs	0.9999382495880127	fold1_DiseasedCV
Neutrophils	0.9999996423721313	fold1_DiseasedCV
TAMs	0.9993676543235779	fold1_DiseasedCV
TECs	0.9999915361404419	fold1_DiseasedCV
Neutrophils	0.9999997615814209	fold1_DiseasedCV
Neutrophils	0.9999988079071045	fold1_DiseasedCV
B cells	0.9999402761459351	fold1_DiseasedCV
B cells	0.9999967813491821	fold1_DiseasedCV
Neutrophils	0.9999833106994629	fold1_DiseasedCV
Neutrophils	1.0	fold1_DiseasedCV
TAMs	0.9998657703399658	fold1_DiseasedCV
TECs	0.9998304843902588	fold1_DiseasedCV
B cells	0.9998804330825806	fold1_DiseasedCV
TECs	0.9786006808280945	fold1_DiseasedCV
NK-TR-CD160	0.9999982118606567	fold1_DiseasedCV
B cells	0.999029278755188	fold1_DiseasedCV
TAMs	0.6632217764854431	fold1_DiseasedCV
B cells	0.9999971389770508	fold1_DiseasedCV
T cells	0.9185689091682434	fold1_DiseasedCV
TAMs	0.9999936819076538	fold1_DiseasedCV
TECs	0.9999977350234985	fold1_DiseasedCV
B cells	0.9999997615814209	fold1_DiseasedCV
TECs	0.999956488609314	fold1_DiseasedCV
TAMs	0.9917405843734741	fold1_DiseasedCV
B cells	0.9999998807907104	fold1_DiseasedCV
B cells	0.9999996423721313	fold1_DiseasedCV
TECs	0.9999948740005493	fold1_DiseasedCV
TAMs	0.9999856948852539	fold1_DiseasedCV
NK-TR-CD160	0.5457162857055664	fold1_DiseasedCV
TECs	0.9999997615814209	fold1_DiseasedCV
B cells	0.9999977350234985	fold1_DiseasedCV
TAMs	0.9999790191650391	fold1_DiseasedCV
B cells	0.9999998807907104	fold1_DiseasedCV
TAMs	0.9999964237213135	fold1_DiseasedCV
T cells	0.9183863401412964	fold1_DiseasedCV
TAMs	0.9999977350234985	fold1_DiseasedCV
CAF	0.9998999834060669	fold1_DiseasedCV
B cells	0.9999593496322632	fold1_DiseasedCV
Neutrophils	1.0	fold1_DiseasedCV
TECs	0.999974250793457	fold1_DiseasedCV
B cells	0.9999722242355347	fold1_DiseasedCV
TAMs	0.9998632669448853	fold1_DiseasedCV
Malignant	1.0	fold1_DiseasedCV
Neutrophils	0.9999911785125732	fold1_DiseasedCV
TAMs	0.9999990463256836	fold1_DiseasedCV
T cells	0.9996316432952881	fold1_DiseasedCV
Neutrophils	0.8840541839599609	fold1_DiseasedCV
TAMs	0.9999473094940186	fold1_DiseasedCV
CAF	1.0	fold1_DiseasedCV
B cells	0.9999769926071167	fold1_DiseasedCV
B cells	0.999998927116394	fold1_DiseasedCV
TAMs	0.9999959468841553	fold1_DiseasedCV
B cells	0.9999960660934448	fold1_DiseasedCV
Malignant	0.9999998807907104	fold1_DiseasedCV
TAMs	0.9999935626983643	fold1_DiseasedCV
B cells	0.9999916553497314	fold1_DiseasedCV
Neutrophils	0.9999998807907104	fold1_DiseasedCV
cDCs	0.9999572038650513	fold1_DiseasedCV
TECs	0.9999990463256836	fold1_DiseasedCV
B cells	0.9999985694885254	fold1_DiseasedCV
B cells	0.9999665021896362	fold1_DiseasedCV
Neutrophils	0.9999502897262573	fold1_DiseasedCV
TAMs	0.9999923706054688	fold1_DiseasedCV
Neutrophils	0.9999998807907104	fold1_DiseasedCV
Neutrophils	1.0	fold1_DiseasedCV
B cells	0.9999978542327881	fold1_DiseasedCV
Malignant	0.9999978542327881	fold1_DiseasedCV
Macrophages	0.9955381751060486	fold1_DiseasedCV
Neutrophils	1.0	fold1_DiseasedCV
B cells	0.8199935555458069	fold1_DiseasedCV
TAMs	0.9999641180038452	fold1_DiseasedCV
B cells	0.8630645871162415	fold1_DiseasedCV
TECs	0.9999942779541016	fold1_DiseasedCV
Neutrophils	0.9999945163726807	fold1_DiseasedCV
Neutrophils	1.0	fold1_DiseasedCV
Neutrophils	0.9999998807907104	fold1_DiseasedCV
TECs	0.9999935626983643	fold1_DiseasedCV
TAMs	0.9942797422409058	fold1_DiseasedCV
Neutrophils	1.0	fold1_DiseasedCV
NK-TR-CD160	0.9319802522659302	fold1_DiseasedCV
Neutrophils	1.0	fold1_DiseasedCV
TAMs	0.9856435060501099	fold1_DiseasedCV
B cells	0.9997743964195251	fold1_DiseasedCV
TAMs	0.7046783566474915	fold1_DiseasedCV
TECs	0.9999972581863403	fold1_DiseasedCV
Neutrophils	1.0	fold1_DiseasedCV
B cells	0.9999998807907104	fold1_DiseasedCV
cDCs	0.9999997615814209	fold1_DiseasedCV
Neutrophils	1.0	fold1_DiseasedCV
Neutrophils	1.0	fold1_DiseasedCV
NK-TR-CD160	0.9999997615814209	fold1_DiseasedCV
TECs	0.9999974966049194	fold1_DiseasedCV
TAMs	0.9852949380874634	fold1_DiseasedCV
TAMs	0.9999998807907104	fold1_DiseasedCV
TECs	0.9999986886978149	fold1_DiseasedCV
Neutrophils	1.0	fold1_DiseasedCV
TAMs	0.9889960289001465	fold1_DiseasedCV
T cells	0.9999655485153198	fold1_DiseasedCV
TAMs	0.9999589920043945	fold1_DiseasedCV
TECs	0.9999853372573853	fold1_DiseasedCV
B cells	1.0	fold1_DiseasedCV
TAMs	0.9916027188301086	fold1_DiseasedCV
TECs	1.0	fold1_DiseasedCV
Neutrophils	0.9999984502792358	fold1_DiseasedCV
TECs	0.9999915361404419	fold1_DiseasedCV
TAMs	0.9999866485595703	fold1_DiseasedCV
B cells	0.9999963045120239	fold1_DiseasedCV
TECs	0.9999135732650757	fold1_DiseasedCV
B cells	0.9728599786758423	fold1_DiseasedCV
NK-TR-CD160	0.9999465942382812	fold1_DiseasedCV
B cells	0.9702692031860352	fold1_DiseasedCV
B cells	1.0	fold1_DiseasedCV
Neutrophils	0.9999998807907104	fold1_DiseasedCV
TAMs	0.9999980926513672	fold1_DiseasedCV
Malignant	0.9999552965164185	fold1_DiseasedCV
TECs	0.9999992847442627	fold1_DiseasedCV
NK-TR-CD160	0.9999995231628418	fold1_DiseasedCV
TECs	0.6694735288619995	fold1_DiseasedCV
T cells	0.9991029500961304	fold1_DiseasedCV
B cells	0.9999994039535522	fold1_DiseasedCV
B cells	0.9998094439506531	fold1_DiseasedCV
TAMs	0.9999996423721313	fold1_DiseasedCV
B cells	0.9999970197677612	fold1_DiseasedCV
Neutrophils	1.0	fold1_DiseasedCV
TAMs	0.9999959468841553	fold1_DiseasedCV
Malignant	0.9999909400939941	fold1_DiseasedCV
TAMs	0.5158599019050598	fold1_DiseasedCV
Neutrophils	0.9999996423721313	fold1_DiseasedCV
TECs	0.9999767541885376	fold1_DiseasedCV
TAMs	0.9999569654464722	fold1_DiseasedCV
TAMs	0.999980092048645	fold1_DiseasedCV
TAMs	0.9992498755455017	fold1_DiseasedCV
TECs	0.9999967813491821	fold1_DiseasedCV
Neutrophils	1.0	fold1_DiseasedCV
TAMs	0.9997634291648865	fold1_DiseasedCV
B cells	0.9999942779541016	fold1_DiseasedCV
Basophils	1.0	fold1_DiseasedCV
Neutrophils	0.9999929666519165	fold1_DiseasedCV
Neutrophils	0.9999995231628418	fold1_DiseasedCV
TAMs	0.9728771448135376	fold1_DiseasedCV
Malignant	0.999903678894043	fold1_DiseasedCV
B cells	0.9999241828918457	fold1_DiseasedCV
B cells	1.0	fold1_DiseasedCV
TAMs	0.9975437521934509	fold1_DiseasedCV
TECs	0.9999985694885254	fold1_DiseasedCV
B cells	0.9999873638153076	fold1_DiseasedCV
TECs	0.9999985694885254	fold1_DiseasedCV
Neutrophils	0.9999996423721313	fold1_DiseasedCV
Neutrophils	1.0	fold1_DiseasedCV
TAMs	0.9999997615814209	fold1_DiseasedCV
Neutrophils	0.9999986886978149	fold1_DiseasedCV
TECs	0.9999905824661255	fold1_DiseasedCV
Neutrophils	1.0	fold1_DiseasedCV
Neutrophils	0.9986653327941895	fold1_DiseasedCV
Neutrophils	0.9999805688858032	fold1_DiseasedCV
TECs	0.9997144341468811	fold1_DiseasedCV
TAMs	0.9999992847442627	fold1_DiseasedCV
Neutrophils	1.0	fold1_DiseasedCV
TECs	0.9999896287918091	fold1_DiseasedCV
TAMs	0.9999263286590576	fold1_DiseasedCV
TAMs	0.503372311592102	fold1_DiseasedCV
B cells	0.9996854066848755	fold1_DiseasedCV
T cells	0.9995693564414978	fold1_DiseasedCV
B cells	0.9999996423721313	fold1_DiseasedCV
Neutrophils	0.9999996423721313	fold1_DiseasedCV
T cells	0.9999680519104004	fold1_DiseasedCV
TECs	0.9999977350234985	fold1_DiseasedCV
B cells	0.9999995231628418	fold1_DiseasedCV
TAMs	0.9979344606399536	fold1_DiseasedCV
TAMs	0.9999991655349731	fold1_DiseasedCV
Neutrophils	0.9984830021858215	fold1_DiseasedCV
Neutrophils	0.9999997615814209	fold1_DiseasedCV
Neutrophils	0.9999866485595703	fold1_DiseasedCV
TAMs	0.9978002905845642	fold1_DiseasedCV
TECs	0.9999994039535522	fold1_DiseasedCV
CAF	0.9999964237213135	fold1_DiseasedCV
TAMs	0.9999953508377075	fold1_DiseasedCV
B cells	0.9997022747993469	fold1_DiseasedCV
Neutrophils	0.769499659538269	fold1_DiseasedCV
TAMs	0.9999921321868896	fold1_DiseasedCV
B cells	0.9999998807907104	fold1_DiseasedCV
TAMs	0.9999943971633911	fold1_DiseasedCV
B cells	0.9999948740005493	fold1_DiseasedCV
TECs	0.9999920129776001	fold1_DiseasedCV
TECs	1.0	fold1_DiseasedCV
TAMs	0.9889294505119324	fold1_DiseasedCV
Neutrophils	1.0	fold1_DiseasedCV
B cells	0.9999991655349731	fold1_DiseasedCV
Neutrophils	1.0	fold1_DiseasedCV
Neutrophils	0.9934782981872559	fold1_DiseasedCV
TAMs	0.9999990463256836	fold1_DiseasedCV
B cells	0.9999955892562866	fold1_DiseasedCV
TECs	0.9999366998672485	fold1_DiseasedCV
B cells	0.9999992847442627	fold1_DiseasedCV
Neutrophils	0.9998055100440979	fold1_DiseasedCV
B cells	0.9994889497756958	fold1_DiseasedCV
TECs	0.9999974966049194	fold1_DiseasedCV
Neutrophils	0.9999995231628418	fold1_DiseasedCV
TAMs	1.0	fold1_DiseasedCV
Neutrophils	1.0	fold1_DiseasedCV
cDCs	0.9999997615814209	fold1_DiseasedCV
B cells	0.9998086094856262	fold1_DiseasedCV
T cells	0.9992364645004272	fold1_DiseasedCV
TAMs	0.9148341417312622	fold1_DiseasedCV
TAMs	0.9999899864196777	fold1_DiseasedCV
TAMs	0.9999992847442627	fold1_DiseasedCV
Neutrophils	1.0	fold1_DiseasedCV
B cells	0.9999959468841553	fold1_DiseasedCV
B cells	0.9999904632568359	fold1_DiseasedCV
B cells	0.9999996423721313	fold1_DiseasedCV
TECs	0.9998000264167786	fold1_DiseasedCV
TAMs	0.9999997615814209	fold1_DiseasedCV
TAMs	0.9999938011169434	fold1_DiseasedCV
Neutrophils	1.0	fold1_DiseasedCV
T cells	0.9999645948410034	fold1_DiseasedCV
B cells	0.9999306201934814	fold1_DiseasedCV
NK-TR-CD160	0.9999963045120239	fold1_DiseasedCV
B cells	1.0	fold1_DiseasedCV
B cells	0.9999951124191284	fold1_DiseasedCV
B cells	0.9997462630271912	fold1_DiseasedCV
Neutrophils	1.0	fold1_DiseasedCV
B cells	0.9999997615814209	fold1_DiseasedCV
TECs	0.9999786615371704	fold1_DiseasedCV
B cells	1.0	fold1_DiseasedCV
Neutrophils	0.8136248588562012	fold1_DiseasedCV
Neutrophils	1.0	fold1_DiseasedCV
TECs	0.9999785423278809	fold1_DiseasedCV
B cells	0.9996544122695923	fold1_DiseasedCV
Neutrophils	1.0	fold1_DiseasedCV
Neutrophils	0.9999997615814209	fold1_DiseasedCV
B cells	0.9999996423721313	fold1_DiseasedCV
TAMs	0.9999991655349731	fold1_DiseasedCV
TECs	0.9999910593032837	fold1_DiseasedCV
TAMs	0.9998925924301147	fold1_DiseasedCV
Neutrophils	1.0	fold1_DiseasedCV
Neutrophils	0.9999998807907104	fold1_DiseasedCV
Neutrophils	1.0	fold1_DiseasedCV
TAMs	0.9999953508377075	fold1_DiseasedCV
Neutrophils	0.9999998807907104	fold1_DiseasedCV
B cells	0.9999370574951172	fold1_DiseasedCV
B cells	1.0	fold1_DiseasedCV
TECs	0.9998407363891602	fold1_DiseasedCV
TECs	0.9999992847442627	fold1_DiseasedCV
Malignant	1.0	fold1_DiseasedCV
TAMs	0.9794084429740906	fold1_DiseasedCV
TAMs	0.9999643564224243	fold1_DiseasedCV
B cells	0.9999996423721313	fold1_DiseasedCV
Neutrophils	0.9999994039535522	fold1_DiseasedCV
Neutrophils	0.9999920129776001	fold1_DiseasedCV
Neutrophils	0.9999790191650391	fold1_DiseasedCV
Neutrophils	1.0	fold1_DiseasedCV
TECs	0.9999219179153442	fold1_DiseasedCV
B cells	0.9999998807907104	fold1_DiseasedCV
TAMs	0.9771708250045776	fold1_DiseasedCV
B cells	0.9999990463256836	fold1_DiseasedCV
cDCs	0.9999150037765503	fold1_DiseasedCV
TAMs	0.9999998807907104	fold1_DiseasedCV
cDCs	0.9999996423721313	fold1_DiseasedCV
B cells	1.0	fold1_DiseasedCV
TECs	0.9999982118606567	fold1_DiseasedCV
B cells	0.9999659061431885	fold1_DiseasedCV
TAMs	0.9999958276748657	fold1_DiseasedCV
B cells	0.9999972581863403	fold1_DiseasedCV
Neutrophils	0.9999958276748657	fold1_DiseasedCV
TAMs	0.9999918937683105	fold1_DiseasedCV
TECs	0.9999996423721313	fold1_DiseasedCV
B cells	0.9998353719711304	fold1_DiseasedCV
Neutrophils	0.9999661445617676	fold1_DiseasedCV
TECs	0.9999980926513672	fold1_DiseasedCV
T cells	0.9999723434448242	fold1_DiseasedCV
TECs	0.9894904494285583	fold1_DiseasedCV
Neutrophils	0.9999896287918091	fold1_DiseasedCV
TAMs	0.9972776770591736	fold1_DiseasedCV
Neutrophils	0.9999998807907104	fold1_DiseasedCV
B cells	0.9998551607131958	fold1_DiseasedCV
B cells	0.9802818298339844	fold1_DiseasedCV
Neutrophils	0.9999954700469971	fold1_DiseasedCV
cDCs	0.9999992847442627	fold1_DiseasedCV
B cells	0.9996765851974487	fold1_DiseasedCV
TAMs	0.9999332427978516	fold1_DiseasedCV
TAMs	0.9999998807907104	fold1_DiseasedCV
B cells	0.9997715353965759	fold1_DiseasedCV
B cells	0.9999988079071045	fold1_DiseasedCV
Neutrophils	0.991014301776886	fold1_DiseasedCV
TAMs	0.8868998289108276	fold1_DiseasedCV
Neutrophils	1.0	fold1_DiseasedCV
B cells	0.999993085861206	fold1_DiseasedCV
TAMs	0.976453423500061	fold1_DiseasedCV
TAMs	0.9999693632125854	fold1_DiseasedCV
TECs	0.9999748468399048	fold1_DiseasedCV
Neutrophils	0.9996675252914429	fold1_DiseasedCV
TECs	0.999995231628418	fold1_DiseasedCV
TAMs	0.9999998807907104	fold1_DiseasedCV
TAMs	0.9883714318275452	fold1_DiseasedCV
B cells	0.9929333925247192	fold1_DiseasedCV
TECs	0.999998927116394	fold1_DiseasedCV
TAMs	0.9999059438705444	fold1_DiseasedCV
Neutrophils	0.9999996423721313	fold1_DiseasedCV
B cells	0.9999810457229614	fold1_DiseasedCV
TECs	0.9999960660934448	fold1_DiseasedCV
NK-TR-CD160	1.0	fold1_DiseasedCV
Neutrophils	1.0	fold1_DiseasedCV
NK-TR-CD160	0.999977707862854	fold1_DiseasedCV
TAMs	0.9620217084884644	fold1_DiseasedCV
TAMs	0.9999974966049194	fold1_DiseasedCV
Neutrophils	1.0	fold1_DiseasedCV
B cells	0.8909200429916382	fold1_DiseasedCV
Neutrophils	0.9999988079071045	fold1_DiseasedCV
TECs	0.9999916553497314	fold1_DiseasedCV
TECs	0.9999710321426392	fold1_DiseasedCV
B cells	0.999998927116394	fold1_DiseasedCV
TAMs	1.0	fold1_DiseasedCV
TECs	0.9999960660934448	fold1_DiseasedCV
TAMs	0.9999960660934448	fold1_DiseasedCV
Neutrophils	1.0	fold1_DiseasedCV
TAMs	0.9999924898147583	fold1_DiseasedCV
B cells	0.9999758005142212	fold1_DiseasedCV
TECs	0.9999996423721313	fold1_DiseasedCV
B cells	1.0	fold1_DiseasedCV
TAMs	0.9980453252792358	fold1_DiseasedCV
B cells	0.9999953508377075	fold1_DiseasedCV
TECs	0.9999984502792358	fold1_DiseasedCV
Neutrophils	0.9998959302902222	fold1_DiseasedCV
TAMs	0.9999775886535645	fold1_DiseasedCV
Neutrophils	0.999997615814209	fold1_DiseasedCV
CAF	0.9999988079071045	fold1_DiseasedCV
TAMs	0.9999769926071167	fold1_DiseasedCV
TECs	0.9998868703842163	fold1_DiseasedCV
Neutrophils	1.0	fold1_DiseasedCV
TECs	0.9994925260543823	fold1_DiseasedCV
B cells	0.9999669790267944	fold1_DiseasedCV
B cells	0.9999438524246216	fold1_DiseasedCV
TAMs	0.9999998807907104	fold1_DiseasedCV
B cells	0.9999945163726807	fold1_DiseasedCV
TECs	0.9999984502792358	fold1_DiseasedCV
B cells	0.9999839067459106	fold1_DiseasedCV
TECs	0.9999957084655762	fold1_DiseasedCV
TAMs	0.9999446868896484	fold1_DiseasedCV
Malignant	0.9999704360961914	fold1_DiseasedCV
TAMs	0.9999711513519287	fold1_DiseasedCV
cDCs	0.9999967813491821	fold1_DiseasedCV
Neutrophils	0.9999868869781494	fold1_DiseasedCV
Neutrophils	0.9999969005584717	fold1_DiseasedCV
B cells	0.9999991655349731	fold1_DiseasedCV
TECs	0.9996738433837891	fold1_DiseasedCV
TECs	0.9977184534072876	fold1_DiseasedCV
T cells	0.999915599822998	fold1_DiseasedCV
B cells	0.9999997615814209	fold1_DiseasedCV
TECs	0.9999791383743286	fold1_DiseasedCV
TAMs	0.9999872446060181	fold1_DiseasedCV
Malignant	0.9999885559082031	fold1_DiseasedCV
TAMs	0.9999890327453613	fold1_DiseasedCV
B cells	0.9997097849845886	fold1_DiseasedCV
TAMs	0.9999970197677612	fold1_DiseasedCV
TAMs	0.9973388314247131	fold1_DiseasedCV
TAMs	0.999660849571228	fold1_DiseasedCV
TECs	0.9999972581863403	fold1_DiseasedCV
TECs	0.9999884366989136	fold1_DiseasedCV
B cells	1.0	fold1_DiseasedCV
B cells	0.9999983310699463	fold1_DiseasedCV
TAMs	0.999968409538269	fold1_DiseasedCV
B cells	0.9973657727241516	fold1_DiseasedCV
Neutrophils	0.8690256476402283	fold1_DiseasedCV
TAMs	0.9999475479125977	fold1_DiseasedCV
B cells	0.9999998807907104	fold1_DiseasedCV
TAMs	0.9999966621398926	fold1_DiseasedCV
NK-TR-CD160	0.6712419390678406	fold1_DiseasedCV
cDCs	1.0	fold1_DiseasedCV
TECs	0.9999874830245972	fold1_DiseasedCV
TAMs	0.9999996423721313	fold1_DiseasedCV
TECs	0.9999970197677612	fold1_DiseasedCV
Neutrophils	1.0	fold1_DiseasedCV
TECs	0.9998276233673096	fold1_DiseasedCV
Neutrophils	0.9999991655349731	fold1_DiseasedCV
B cells	0.9999996423721313	fold1_DiseasedCV
TAMs	0.9630679488182068	fold1_DiseasedCV
NK-TR-CD160	0.9996669292449951	fold1_DiseasedCV
TAMs	0.9998155236244202	fold1_DiseasedCV
TAMs	0.9999966621398926	fold1_DiseasedCV
cDCs	0.9999699592590332	fold1_DiseasedCV
Neutrophils	0.9999979734420776	fold1_DiseasedCV
TECs	0.999990701675415	fold1_DiseasedCV
Neutrophils	1.0	fold1_DiseasedCV
Neutrophils	0.9999994039535522	fold1_DiseasedCV
NK-TR-CD160	0.9999895095825195	fold1_DiseasedCV
TAMs	1.0	fold1_DiseasedCV
Neutrophils	1.0	fold1_DiseasedCV
TECs	0.9999954700469971	fold1_DiseasedCV
Neutrophils	1.0	fold1_DiseasedCV
Neutrophils	1.0	fold1_DiseasedCV
TECs	0.9999990463256836	fold1_DiseasedCV
Neutrophils	1.0	fold1_DiseasedCV
Neutrophils	0.999982476234436	fold1_DiseasedCV
B cells	1.0	fold1_DiseasedCV
TECs	0.9999996423721313	fold1_DiseasedCV
B cells	0.9982775449752808	fold1_DiseasedCV
NK-TR-CD160	0.9999985694885254	fold1_DiseasedCV
Neutrophils	0.9999966621398926	fold1_DiseasedCV
TECs	0.999997615814209	fold1_DiseasedCV
NK-TR-CD160	0.9999996423721313	fold1_DiseasedCV
B cells	0.6478120684623718	fold1_DiseasedCV
TAMs	0.9999604225158691	fold1_DiseasedCV
TECs	1.0	fold1_DiseasedCV
B cells	0.9999785423278809	fold1_DiseasedCV
Neutrophils	0.9999994039535522	fold1_DiseasedCV
B cells	0.9999994039535522	fold1_DiseasedCV
Neutrophils	0.999984860420227	fold1_DiseasedCV
B cells	0.9999974966049194	fold1_DiseasedCV
TAMs	0.9744568467140198	fold1_DiseasedCV
TAMs	0.9994551539421082	fold1_DiseasedCV
TECs	0.9999972581863403	fold1_DiseasedCV
TAMs	0.9999619722366333	fold1_DiseasedCV
B cells	0.9999986886978149	fold1_DiseasedCV
TAMs	0.9999808073043823	fold1_DiseasedCV
B cells	0.9999964237213135	fold1_DiseasedCV
TAMs	0.9753620624542236	fold1_DiseasedCV
B cells	0.9999971389770508	fold1_DiseasedCV
T cells	0.9999831914901733	fold1_DiseasedCV
B cells	1.0	fold1_DiseasedCV
TAMs	0.9907227158546448	fold1_DiseasedCV
B cells	0.9999984502792358	fold1_DiseasedCV
TECs	0.9999982118606567	fold1_DiseasedCV
B cells	0.999995231628418	fold1_DiseasedCV
Neutrophils	1.0	fold1_DiseasedCV
TAMs	0.9999948740005493	fold1_DiseasedCV
TAMs	0.9999575614929199	fold1_DiseasedCV
TAMs	0.9606442451477051	fold1_DiseasedCV
B cells	0.9999994039535522	fold1_DiseasedCV
B cells	0.9999996423721313	fold1_DiseasedCV
Malignant	0.9999986886978149	fold1_DiseasedCV
Neutrophils	0.9996811151504517	fold1_DiseasedCV
TAMs	0.9999909400939941	fold1_DiseasedCV
Neutrophils	0.9999997615814209	fold1_DiseasedCV
B cells	0.9986879229545593	fold1_DiseasedCV
T cells	0.9999971389770508	fold1_DiseasedCV
TAMs	0.9999988079071045	fold1_DiseasedCV
B cells	0.9982746839523315	fold1_DiseasedCV
B cells	0.999998927116394	fold1_DiseasedCV
B cells	1.0	fold1_DiseasedCV
TAMs	0.9999990463256836	fold1_DiseasedCV
Neutrophils	1.0	fold1_DiseasedCV
B cells	0.9999998807907104	fold1_DiseasedCV
TECs	0.9999709129333496	fold1_DiseasedCV
TECs	0.9999933242797852	fold1_DiseasedCV
B cells	0.9999985694885254	fold1_DiseasedCV
B cells	0.9999992847442627	fold1_DiseasedCV
B cells	0.999998927116394	fold1_DiseasedCV
B cells	0.9965026378631592	fold1_DiseasedCV
TECs	1.0	fold1_DiseasedCV
TAMs	0.9999991655349731	fold1_DiseasedCV
TAMs	0.9999507665634155	fold1_DiseasedCV
TAMs	0.9999986886978149	fold1_DiseasedCV
B cells	0.9999992847442627	fold1_DiseasedCV
Neutrophils	0.9999982118606567	fold1_DiseasedCV
TAMs	0.9999920129776001	fold1_DiseasedCV
TAMs	0.8907211422920227	fold1_DiseasedCV
TECs	0.9999992847442627	fold1_DiseasedCV
TAMs	0.9999995231628418	fold1_DiseasedCV
TAMs	0.9988468885421753	fold1_DiseasedCV
TAMs	0.9999974966049194	fold1_DiseasedCV
Neutrophils	0.8818691968917847	fold1_DiseasedCV
TAMs	0.8247765898704529	fold1_DiseasedCV
B cells	0.9999939203262329	fold1_DiseasedCV
Neutrophils	0.9999996423721313	fold1_DiseasedCV
Neutrophils	0.648199200630188	fold1_DiseasedCV
TECs	0.9999986886978149	fold1_DiseasedCV
TECs	0.9999855756759644	fold1_DiseasedCV
B cells	0.9999903440475464	fold1_DiseasedCV
B cells	0.9999933242797852	fold1_DiseasedCV
TAMs	1.0	fold1_DiseasedCV
NK-TR-CD160	0.9995840191841125	fold1_DiseasedCV
Neutrophils	1.0	fold1_DiseasedCV
Neutrophils	1.0	fold1_DiseasedCV
TECs	0.9997217059135437	fold1_DiseasedCV
B cells	0.9999971389770508	fold1_DiseasedCV
cDCs	0.9999992847442627	fold1_DiseasedCV
B cells	0.9999994039535522	fold1_DiseasedCV
TAMs	0.9999991655349731	fold1_DiseasedCV
Neutrophils	1.0	fold1_DiseasedCV
B cells	0.9999880790710449	fold1_DiseasedCV
TAMs	0.9999768733978271	fold1_DiseasedCV
TAMs	0.9999439716339111	fold1_DiseasedCV
Neutrophils	1.0	fold1_DiseasedCV
B cells	0.9999984502792358	fold1_DiseasedCV
Neutrophils	0.9999974966049194	fold1_DiseasedCV
TAMs	0.9993399977684021	fold1_DiseasedCV
TAMs	0.9999991655349731	fold1_DiseasedCV
cDCs	0.9999998807907104	fold1_DiseasedCV
Neutrophils	0.9999998807907104	fold1_DiseasedCV
B cells	0.9999971389770508	fold1_DiseasedCV
TECs	0.9999998807907104	fold1_DiseasedCV
NK-TR-CD160	0.9999984502792358	fold1_DiseasedCV
B cells	0.9999996423721313	fold1_DiseasedCV
TAMs	0.9999886751174927	fold1_DiseasedCV
TAMs	0.999981164932251	fold1_DiseasedCV
cDCs	0.9999996423721313	fold1_DiseasedCV
TAMs	0.9972513318061829	fold1_DiseasedCV
TAMs	0.9694262146949768	fold1_DiseasedCV
NK-TR-CD160	0.991649866104126	fold1_DiseasedCV
B cells	0.999963641166687	fold1_DiseasedCV
Neutrophils	0.999993085861206	fold1_DiseasedCV
Neutrophils	1.0	fold1_DiseasedCV
TECs	0.9999861717224121	fold1_DiseasedCV
TAMs	0.9999936819076538	fold1_DiseasedCV
TECs	1.0	fold1_DiseasedCV
B cells	0.9999215602874756	fold1_DiseasedCV
B cells	0.9999725818634033	fold1_DiseasedCV
B cells	0.9999995231628418	fold1_DiseasedCV
B cells	0.9999998807907104	fold1_DiseasedCV
TAMs	0.9999984502792358	fold1_DiseasedCV
TECs	0.9999997615814209	fold1_DiseasedCV
TECs	0.9999997615814209	fold1_DiseasedCV
TAMs	0.9989350438117981	fold1_DiseasedCV
TECs	0.999984860420227	fold1_DiseasedCV
Malignant	0.999992847442627	fold1_DiseasedCV
TAMs	0.9999792575836182	fold1_DiseasedCV
Neutrophils	0.9999899864196777	fold1_DiseasedCV
B cells	0.9999929666519165	fold1_DiseasedCV
CAF	0.9148547649383545	fold1_DiseasedCV
B cells	0.999997615814209	fold1_DiseasedCV
B cells	0.9999996423721313	fold1_DiseasedCV
Neutrophils	0.9999995231628418	fold1_DiseasedCV
NK-TR-CD160	0.9999959468841553	fold1_DiseasedCV
TAMs	0.9803838133811951	fold1_DiseasedCV
T cells	0.7589411735534668	fold1_DiseasedCV
Neutrophils	0.9999951124191284	fold1_DiseasedCV
TAMs	0.9289215207099915	fold1_DiseasedCV
TECs	0.9999960660934448	fold1_DiseasedCV
TAMs	0.9968467354774475	fold1_DiseasedCV
TAMs	0.9999936819076538	fold1_DiseasedCV
B cells	0.999995231628418	fold1_DiseasedCV
B cells	0.9999969005584717	fold1_DiseasedCV
TAMs	0.9999970197677612	fold1_DiseasedCV
Neutrophils	1.0	fold1_DiseasedCV
TAMs	0.9999996423721313	fold1_DiseasedCV
B cells	0.9999724626541138	fold1_DiseasedCV
TAMs	0.9999768733978271	fold1_DiseasedCV
TECs	0.9589943885803223	fold1_DiseasedCV
Neutrophils	0.999153733253479	fold1_DiseasedCV
TECs	0.9999991655349731	fold1_DiseasedCV
B cells	0.9997186064720154	fold1_DiseasedCV
B cells	1.0	fold1_DiseasedCV
B cells	0.9999982118606567	fold1_DiseasedCV
NK-TR-CD160	0.9999998807907104	fold1_DiseasedCV
TAMs	0.9999991655349731	fold1_DiseasedCV
TAMs	0.9999006986618042	fold1_DiseasedCV
TAMs	0.9999997615814209	fold1_DiseasedCV
TECs	0.9999347925186157	fold1_DiseasedCV
Neutrophils	1.0	fold1_DiseasedCV
B cells	0.9999885559082031	fold1_DiseasedCV
cDCs	1.0	fold1_DiseasedCV
B cells	0.8512700796127319	fold1_DiseasedCV
B cells	0.9999926090240479	fold1_DiseasedCV
B cells	0.9999998807907104	fold1_DiseasedCV
Neutrophils	1.0	fold1_DiseasedCV
TECs	0.999998927116394	fold1_DiseasedCV
Neutrophils	0.5704323649406433	fold1_DiseasedCV
Neutrophils	0.9960183501243591	fold1_DiseasedCV
Neutrophils	0.6326646208763123	fold1_DiseasedCV
Malignant	0.9999995231628418	fold1_DiseasedCV
TECs	0.9999921321868896	fold1_DiseasedCV
TECs	0.9999991655349731	fold1_DiseasedCV
TECs	0.999998927116394	fold1_DiseasedCV
TECs	0.9999991655349731	fold1_DiseasedCV
B cells	0.9999994039535522	fold1_DiseasedCV
TAMs	1.0	fold1_DiseasedCV
TAMs	0.999883770942688	fold1_DiseasedCV
TECs	0.9999995231628418	fold1_DiseasedCV
B cells	0.9999929666519165	fold1_DiseasedCV
Macrophages	0.8441726565361023	fold1_DiseasedCV
NK-TR-CD160	0.9999969005584717	fold1_DiseasedCV
Neutrophils	0.999958872795105	fold1_DiseasedCV
B cells	0.9999986886978149	fold1_DiseasedCV
TECs	1.0	fold1_DiseasedCV
TAMs	0.9999207258224487	fold1_DiseasedCV
TECs	0.9999984502792358	fold1_DiseasedCV
TAMs	0.9999855756759644	fold1_DiseasedCV
TECs	0.9999979734420776	fold1_DiseasedCV
CAF	0.9999997615814209	fold1_DiseasedCV
B cells	0.9999994039535522	fold1_DiseasedCV
Neutrophils	0.9995157718658447	fold1_DiseasedCV
TAMs	1.0	fold1_DiseasedCV
NK-TR-CD160	0.999968409538269	fold1_DiseasedCV
TAMs	0.9988453388214111	fold1_DiseasedCV
NK-TR-CD160	0.9997761845588684	fold1_DiseasedCV
TAMs	0.9999992847442627	fold1_DiseasedCV
TAMs	0.999873161315918	fold1_DiseasedCV
B cells	0.9999988079071045	fold1_DiseasedCV
B cells	0.9999992847442627	fold1_DiseasedCV
TECs	0.9999868869781494	fold1_DiseasedCV
B cells	0.9369971752166748	fold1_DiseasedCV
Basophils	0.9999994039535522	fold1_DiseasedCV
B cells	0.9999669790267944	fold1_DiseasedCV
B cells	0.9999984502792358	fold1_DiseasedCV
TAMs	0.9999933242797852	fold1_DiseasedCV
TECs	0.9999814033508301	fold1_DiseasedCV
B cells	0.9999983310699463	fold1_DiseasedCV
TECs	0.9999867677688599	fold1_DiseasedCV
B cells	0.9999997615814209	fold1_DiseasedCV
TECs	0.9999988079071045	fold1_DiseasedCV
Neutrophils	0.9999998807907104	fold1_DiseasedCV
B cells	0.9999723434448242	fold1_DiseasedCV
B cells	0.9999942779541016	fold1_DiseasedCV
B cells	0.9999980926513672	fold1_DiseasedCV
Neutrophils	0.9999978542327881	fold1_DiseasedCV
TAMs	0.9996182918548584	fold1_DiseasedCV
TECs	0.9999889135360718	fold1_DiseasedCV
TECs	0.9999711513519287	fold1_DiseasedCV
B cells	0.9999656677246094	fold1_DiseasedCV
TAMs	0.9999983310699463	fold1_DiseasedCV
Neutrophils	0.951288640499115	fold1_DiseasedCV
TECs	0.9999988079071045	fold1_DiseasedCV
TAMs	0.9999997615814209	fold1_DiseasedCV
NK-TR-CD160	0.8436653017997742	fold1_DiseasedCV
TAMs	0.9999165534973145	fold1_DiseasedCV
TECs	0.9999948740005493	fold1_DiseasedCV
B cells	0.9999939203262329	fold1_DiseasedCV
Neutrophils	0.9998610019683838	fold1_DiseasedCV
TAMs	0.9998358488082886	fold1_DiseasedCV
TAMs	0.9663503170013428	fold1_DiseasedCV
TAMs	0.9999996423721313	fold1_DiseasedCV
TECs	0.9999997615814209	fold1_DiseasedCV
cDCs	0.9999998807907104	fold1_DiseasedCV
Neutrophils	0.9999996423721313	fold1_DiseasedCV
cDCs	0.9999998807907104	fold1_DiseasedCV
B cells	0.9999985694885254	fold1_DiseasedCV
Malignant	0.9999998807907104	fold1_DiseasedCV
B cells	0.9999963045120239	fold1_DiseasedCV
Neutrophils	1.0	fold1_DiseasedCV
TAMs	0.9999972581863403	fold1_DiseasedCV
B cells	0.9999927282333374	fold1_DiseasedCV
TAMs	0.9996767044067383	fold1_DiseasedCV
Malignant	0.9997804760932922	fold1_DiseasedCV
B cells	0.9999942779541016	fold1_DiseasedCV
TECs	0.9999892711639404	fold1_DiseasedCV
B cells	0.999964714050293	fold1_DiseasedCV
TECs	0.9999982118606567	fold1_DiseasedCV
T cells	0.998879611492157	fold1_DiseasedCV
B cells	0.9999977350234985	fold1_DiseasedCV
TECs	0.9999988079071045	fold1_DiseasedCV
Neutrophils	0.99998939037323	fold1_DiseasedCV
cDCs	0.9999988079071045	fold1_DiseasedCV
T cells	0.9969422221183777	fold1_DiseasedCV
Neutrophils	0.9999958276748657	fold1_DiseasedCV
T cells	0.999976634979248	fold1_DiseasedCV
Neutrophils	0.9999998807907104	fold1_DiseasedCV
TAMs	0.9999573230743408	fold1_DiseasedCV
B cells	0.9999991655349731	fold1_DiseasedCV
Neutrophils	0.9999996423721313	fold1_DiseasedCV
TECs	0.9999980926513672	fold1_DiseasedCV
B cells	0.9999995231628418	fold1_DiseasedCV
B cells	0.9999997615814209	fold1_DiseasedCV
TECs	0.9999967813491821	fold1_DiseasedCV
Neutrophils	0.9999972581863403	fold1_DiseasedCV
TAMs	0.9996657371520996	fold1_DiseasedCV
TECs	0.9999790191650391	fold1_DiseasedCV
Neutrophils	1.0	fold1_DiseasedCV
TECs	0.9999912977218628	fold1_DiseasedCV
TECs	0.9999943971633911	fold1_DiseasedCV
Neutrophils	0.999998927116394	fold1_DiseasedCV
cDCs	0.9999995231628418	fold1_DiseasedCV
TAMs	0.9889610409736633	fold1_DiseasedCV
TECs	0.9992786049842834	fold1_DiseasedCV
TECs	0.9805458784103394	fold1_DiseasedCV
TAMs	0.9948952794075012	fold1_DiseasedCV
Malignant	0.9999939203262329	fold1_DiseasedCV
Neutrophils	1.0	fold1_DiseasedCV
Malignant	0.9999995231628418	fold1_DiseasedCV
TECs	1.0	fold1_DiseasedCV
Neutrophils	0.999998927116394	fold1_DiseasedCV
Neutrophils	1.0	fold1_DiseasedCV
TECs	0.9998881816864014	fold1_DiseasedCV
TECs	0.9998407363891602	fold1_DiseasedCV
TAMs	0.9999996423721313	fold1_DiseasedCV
TAMs	0.9999966621398926	fold1_DiseasedCV
TECs	0.9999982118606567	fold1_DiseasedCV
B cells	0.9999967813491821	fold1_DiseasedCV
TECs	0.9967856407165527	fold1_DiseasedCV
Neutrophils	0.9999997615814209	fold1_DiseasedCV
TAMs	0.9023730754852295	fold1_DiseasedCV
B cells	0.9999994039535522	fold1_DiseasedCV
TECs	0.9999994039535522	fold1_DiseasedCV
B cells	0.999991774559021	fold1_DiseasedCV
TAMs	0.9998192191123962	fold1_DiseasedCV
Neutrophils	0.999988317489624	fold1_DiseasedCV
TAMs	0.9999991655349731	fold1_DiseasedCV
Neutrophils	0.9999852180480957	fold1_DiseasedCV
B cells	0.9980067610740662	fold1_DiseasedCV
Neutrophils	0.9999995231628418	fold1_DiseasedCV
B cells	0.9999970197677612	fold1_DiseasedCV
TECs	1.0	fold1_DiseasedCV
TAMs	0.9999986886978149	fold1_DiseasedCV
T cells	0.9987097978591919	fold1_DiseasedCV
T cells	0.9988335967063904	fold1_DiseasedCV
TECs	0.9991030693054199	fold1_DiseasedCV
TECs	1.0	fold1_DiseasedCV
TECs	0.9999939203262329	fold1_DiseasedCV
cDCs	0.9999972581863403	fold1_DiseasedCV
B cells	0.9999995231628418	fold1_DiseasedCV
B cells	0.9999992847442627	fold1_DiseasedCV
B cells	0.998191773891449	fold1_DiseasedCV
TECs	0.9670622944831848	fold1_DiseasedCV
B cells	0.9999990463256836	fold1_DiseasedCV
cDCs	1.0	fold1_DiseasedCV
B cells	0.9999996423721313	fold1_DiseasedCV
TECs	0.9999101161956787	fold1_DiseasedCV
B cells	0.9999872446060181	fold1_DiseasedCV
B cells	0.9999997615814209	fold1_DiseasedCV
TECs	0.9999994039535522	fold1_DiseasedCV
TAMs	0.9999991655349731	fold1_DiseasedCV
T cells	0.9999912977218628	fold1_DiseasedCV
TAMs	0.9999983310699463	fold1_DiseasedCV
B cells	0.9999411106109619	fold1_DiseasedCV
CAF	0.9999990463256836	fold1_DiseasedCV
B cells	0.9998836517333984	fold1_DiseasedCV
TECs	0.9999995231628418	fold1_DiseasedCV
TAMs	0.9999827146530151	fold1_DiseasedCV
TECs	0.9999997615814209	fold1_DiseasedCV
TECs	0.9999363422393799	fold1_DiseasedCV
B cells	0.9999972581863403	fold1_DiseasedCV
Neutrophils	0.9935761094093323	fold1_DiseasedCV
NK-TR-CD160	0.9999990463256836	fold1_DiseasedCV
Neutrophils	1.0	fold1_DiseasedCV
TECs	0.9999954700469971	fold1_DiseasedCV
TAMs	1.0	fold1_DiseasedCV
Neutrophils	0.9999974966049194	fold1_DiseasedCV
NK-TR-CD160	0.9999997615814209	fold1_DiseasedCV
B cells	1.0	fold1_DiseasedCV
B cells	0.5170669555664062	fold1_DiseasedCV
B cells	0.9999949932098389	fold1_DiseasedCV
TAMs	0.9987185001373291	fold1_DiseasedCV
B cells	0.9999998807907104	fold1_DiseasedCV
Neutrophils	0.9999960660934448	fold1_DiseasedCV
TAMs	0.8302767276763916	fold1_DiseasedCV
B cells	0.9999884366989136	fold1_DiseasedCV
Neutrophils	1.0	fold1_DiseasedCV
TAMs	0.9999992847442627	fold1_DiseasedCV
TECs	0.9999539852142334	fold1_DiseasedCV
B cells	0.9999991655349731	fold1_DiseasedCV
TECs	1.0	fold1_DiseasedCV
Neutrophils	1.0	fold1_DiseasedCV
Neutrophils	0.9999994039535522	fold1_DiseasedCV
B cells	0.9963706731796265	fold1_DiseasedCV
B cells	0.9999862909317017	fold1_DiseasedCV
B cells	0.9999608993530273	fold1_DiseasedCV
B cells	0.9999839067459106	fold1_DiseasedCV
Neutrophils	0.9866896867752075	fold1_DiseasedCV
B cells	1.0	fold1_DiseasedCV
Malignant	0.9999997615814209	fold1_DiseasedCV
B cells	0.9999983310699463	fold1_DiseasedCV
B cells	1.0	fold1_DiseasedCV
TAMs	0.9999911785125732	fold1_DiseasedCV
TAMs	0.9944043159484863	fold1_DiseasedCV
TAMs	0.9999536275863647	fold1_DiseasedCV
Neutrophils	0.9999991655349731	fold1_DiseasedCV
Neutrophils	0.9999996423721313	fold1_DiseasedCV
Neutrophils	0.9999998807907104	fold1_DiseasedCV
TECs	0.999996542930603	fold1_DiseasedCV
Malignant	0.9999995231628418	fold1_DiseasedCV
TAMs	0.9999991655349731	fold1_DiseasedCV
Neutrophils	1.0	fold1_DiseasedCV
B cells	0.9999997615814209	fold1_DiseasedCV
B cells	0.9999849796295166	fold1_DiseasedCV
TAMs	0.9999884366989136	fold1_DiseasedCV
cDCs	0.999984622001648	fold1_DiseasedCV
TAMs	0.9999985694885254	fold1_DiseasedCV
TAMs	0.9999996423721313	fold1_DiseasedCV
Neutrophils	0.9999998807907104	fold1_DiseasedCV
Malignant	0.9999862909317017	fold1_DiseasedCV
TAMs	0.9999982118606567	fold1_DiseasedCV
Neutrophils	0.9999948740005493	fold1_DiseasedCV
B cells	0.9999992847442627	fold1_DiseasedCV
T cells	0.9789652228355408	fold1_DiseasedCV
B cells	0.9999998807907104	fold1_DiseasedCV
T cells	0.9632511138916016	fold1_DiseasedCV
B cells	0.9999997615814209	fold1_DiseasedCV
TAMs	0.9999326467514038	fold1_DiseasedCV
Malignant	0.9999996423721313	fold1_DiseasedCV
TECs	0.9999998807907104	fold1_DiseasedCV
TAMs	0.9983505010604858	fold1_DiseasedCV
Neutrophils	0.9999947547912598	fold1_DiseasedCV
Neutrophils	0.9999998807907104	fold1_DiseasedCV
TECs	0.9999873638153076	fold1_DiseasedCV
T cells	0.9999665021896362	fold1_DiseasedCV
B cells	0.9999997615814209	fold1_DiseasedCV
Neutrophils	0.9999997615814209	fold1_DiseasedCV
TAMs	0.9999784231185913	fold1_DiseasedCV
Neutrophils	1.0	fold1_DiseasedCV
B cells	0.9999994039535522	fold1_DiseasedCV
B cells	1.0	fold1_DiseasedCV
TAMs	0.9999722242355347	fold1_DiseasedCV
Neutrophils	0.9999998807907104	fold1_DiseasedCV
Neutrophils	0.9999995231628418	fold1_DiseasedCV
B cells	1.0	fold1_DiseasedCV
T cells	0.9996911287307739	fold1_DiseasedCV
B cells	0.9999945163726807	fold1_DiseasedCV
TAMs	0.9999332427978516	fold1_DiseasedCV
TAMs	0.9999948740005493	fold1_DiseasedCV
B cells	0.9999997615814209	fold1_DiseasedCV
B cells	0.9999996423721313	fold1_DiseasedCV
TAMs	0.9984423518180847	fold1_DiseasedCV
NK-TR-CD160	0.9993382096290588	fold1_DiseasedCV
TECs	0.9946558475494385	fold1_DiseasedCV
cDCs	0.9992502331733704	fold1_DiseasedCV
B cells	0.9999996423721313	fold1_DiseasedCV
Neutrophils	0.9999998807907104	fold1_DiseasedCV
Neutrophils	0.9999974966049194	fold1_DiseasedCV
TAMs	0.9999926090240479	fold1_DiseasedCV
TECs	0.999504566192627	fold1_DiseasedCV
TAMs	0.9999582767486572	fold1_DiseasedCV
TAMs	0.9999849796295166	fold1_DiseasedCV
NK-TR-CD160	0.9997765421867371	fold1_DiseasedCV
TAMs	0.9998661279678345	fold1_DiseasedCV
NK-TR-CD160	0.9999858140945435	fold1_DiseasedCV
TECs	0.9999730587005615	fold1_DiseasedCV
B cells	0.9986345171928406	fold1_DiseasedCV
TECs	0.9999934434890747	fold1_DiseasedCV
B cells	0.9999997615814209	fold1_DiseasedCV
TAMs	0.9999370574951172	fold1_DiseasedCV
TECs	0.9999909400939941	fold1_DiseasedCV
Neutrophils	0.6213167905807495	fold1_DiseasedCV
TECs	0.9999998807907104	fold1_DiseasedCV
NK-TR-CD160	0.9999995231628418	fold1_DiseasedCV
NK-TR-CD160	0.9997029900550842	fold1_DiseasedCV
B cells	0.9999856948852539	fold1_DiseasedCV
B cells	0.9999841451644897	fold1_DiseasedCV
B cells	0.9999940395355225	fold1_DiseasedCV
cDCs	0.9999998807907104	fold1_DiseasedCV
Neutrophils	1.0	fold1_DiseasedCV
B cells	0.9999996423721313	fold1_DiseasedCV
Neutrophils	0.9999929666519165	fold1_DiseasedCV
B cells	0.9999792575836182	fold1_DiseasedCV
Neutrophils	0.9999980926513672	fold1_DiseasedCV
Neutrophils	1.0	fold1_DiseasedCV
NK-TR-CD160	0.9999974966049194	fold1_DiseasedCV
Neutrophils	1.0	fold1_DiseasedCV
B cells	0.9999983310699463	fold1_DiseasedCV
B cells	0.9999738931655884	fold1_DiseasedCV
B cells	0.9999996423721313	fold1_DiseasedCV
TAMs	0.9999934434890747	fold1_DiseasedCV
B cells	0.9999988079071045	fold1_DiseasedCV
B cells	0.9999967813491821	fold1_DiseasedCV
TECs	0.9999908208847046	fold1_DiseasedCV
TECs	0.9999898672103882	fold1_DiseasedCV
TAMs	0.9974525570869446	fold1_DiseasedCV
B cells	0.9999988079071045	fold1_DiseasedCV
B cells	0.9999994039535522	fold1_DiseasedCV
Neutrophils	0.9997537732124329	fold1_DiseasedCV
B cells	0.9999964237213135	fold1_DiseasedCV
Neutrophils	1.0	fold1_DiseasedCV
Neutrophils	0.988609790802002	fold1_DiseasedCV
TAMs	0.9999886751174927	fold1_DiseasedCV
TAMs	0.9999991655349731	fold1_DiseasedCV
Neutrophils	0.9998542070388794	fold1_DiseasedCV
TECs	1.0	fold1_DiseasedCV
B cells	0.9999880790710449	fold1_DiseasedCV
TAMs	0.9999995231628418	fold1_DiseasedCV
cDCs	0.9999994039535522	fold1_DiseasedCV
B cells	0.9999994039535522	fold1_DiseasedCV
TAMs	0.9999948740005493	fold1_DiseasedCV
B cells	0.9999995231628418	fold1_DiseasedCV
TECs	1.0	fold1_DiseasedCV
TAMs	0.9999922513961792	fold1_DiseasedCV
TAMs	0.9999967813491821	fold1_DiseasedCV
cDCs	0.9999998807907104	fold1_DiseasedCV
Neutrophils	0.9999979734420776	fold1_DiseasedCV
Neutrophils	1.0	fold1_DiseasedCV
TAMs	0.999996542930603	fold1_DiseasedCV
cDCs	0.9999624490737915	fold1_DiseasedCV
TAMs	0.9998669624328613	fold1_DiseasedCV
Neutrophils	1.0	fold1_DiseasedCV
TECs	0.9998639822006226	fold1_DiseasedCV
TAMs	0.9999380111694336	fold1_DiseasedCV
Neutrophils	0.9999659061431885	fold1_DiseasedCV
NK-TR-CD160	0.9645838737487793	fold1_DiseasedCV
B cells	0.9999690055847168	fold1_DiseasedCV
B cells	0.9999767541885376	fold1_DiseasedCV
B cells	0.9999960660934448	fold1_DiseasedCV
TAMs	0.9999958276748657	fold1_DiseasedCV
TAMs	0.9993778467178345	fold1_DiseasedCV
B cells	0.9999983310699463	fold1_DiseasedCV
Neutrophils	1.0	fold1_DiseasedCV
Neutrophils	0.9999998807907104	fold1_DiseasedCV
TECs	0.9999605417251587	fold1_DiseasedCV
Neutrophils	0.9999998807907104	fold1_DiseasedCV
Neutrophils	0.9993108510971069	fold1_DiseasedCV
cDCs	0.9999998807907104	fold1_DiseasedCV
TECs	0.9999916553497314	fold1_DiseasedCV
B cells	0.999998927116394	fold1_DiseasedCV
B cells	0.9999994039535522	fold1_DiseasedCV
TAMs	0.9966199398040771	fold1_DiseasedCV
TECs	0.9999910593032837	fold1_DiseasedCV
NK-TR-CD160	0.9999982118606567	fold1_DiseasedCV
B cells	0.9999998807907104	fold1_DiseasedCV
Malignant	0.9999635219573975	fold1_DiseasedCV
TAMs	1.0	fold1_DiseasedCV
TAMs	0.8888238072395325	fold1_DiseasedCV
cDCs	0.9999943971633911	fold1_DiseasedCV
B cells	0.9999998807907104	fold1_DiseasedCV
B cells	0.9999998807907104	fold1_DiseasedCV
TECs	0.9734864830970764	fold1_DiseasedCV
B cells	0.9999936819076538	fold1_DiseasedCV
TAMs	0.9999995231628418	fold1_DiseasedCV
B cells	0.999996542930603	fold1_DiseasedCV
TAMs	0.9999943971633911	fold1_DiseasedCV
TECs	0.9999998807907104	fold1_DiseasedCV
B cells	0.8177403807640076	fold1_DiseasedCV
Neutrophils	0.9828668236732483	fold1_DiseasedCV
TECs	0.9999994039535522	fold1_DiseasedCV
Neutrophils	0.999258816242218	fold1_DiseasedCV
TAMs	0.9961471557617188	fold1_DiseasedCV
Neutrophils	1.0	fold1_DiseasedCV
NK-TR-CD160	0.9999986886978149	fold1_DiseasedCV
B cells	0.9999996423721313	fold1_DiseasedCV
TAMs	0.9999992847442627	fold1_DiseasedCV
TAMs	0.996044933795929	fold1_DiseasedCV
TAMs	0.9999889135360718	fold1_DiseasedCV
Neutrophils	0.9999902248382568	fold1_DiseasedCV
Neutrophils	1.0	fold1_DiseasedCV
TAMs	1.0	fold1_DiseasedCV
B cells	0.9999992847442627	fold1_DiseasedCV
Neutrophils	0.9992150068283081	fold1_DiseasedCV
B cells	0.9999939203262329	fold1_DiseasedCV
TAMs	0.9999938011169434	fold1_DiseasedCV
Neutrophils	0.9999996423721313	fold1_DiseasedCV
Neutrophils	0.8843757510185242	fold1_DiseasedCV
Malignant	0.9997320771217346	fold1_DiseasedCV
Neutrophils	0.9999994039535522	fold1_DiseasedCV
B cells	0.9977126121520996	fold1_DiseasedCV
B cells	0.9999921321868896	fold1_DiseasedCV
B cells	0.9791959524154663	fold1_DiseasedCV
Malignant	0.9999998807907104	fold1_DiseasedCV
Neutrophils	0.9999998807907104	fold1_DiseasedCV
NK-TR-CD160	0.999957799911499	fold1_DiseasedCV
B cells	1.0	fold1_DiseasedCV
TAMs	0.9998692274093628	fold1_DiseasedCV
TECs	0.9999990463256836	fold1_DiseasedCV
B cells	0.9999675750732422	fold1_DiseasedCV
TECs	0.9999997615814209	fold1_DiseasedCV
Neutrophils	0.9998261332511902	fold1_DiseasedCV
TAMs	0.9999998807907104	fold1_DiseasedCV
TAMs	0.9967067837715149	fold1_DiseasedCV
TAMs	0.999996542930603	fold1_DiseasedCV
B cells	0.9999933242797852	fold1_DiseasedCV
Neutrophils	0.9972041845321655	fold1_DiseasedCV
TAMs	0.9851771593093872	fold1_DiseasedCV
TECs	0.9999958276748657	fold1_DiseasedCV
B cells	0.9999995231628418	fold1_DiseasedCV
TAMs	0.9999841451644897	fold1_DiseasedCV
B cells	0.9532267451286316	fold1_DiseasedCV
TECs	0.9999992847442627	fold1_DiseasedCV
cDCs	0.9999887943267822	fold1_DiseasedCV
Neutrophils	0.9996713399887085	fold1_DiseasedCV
TAMs	0.9999963045120239	fold1_DiseasedCV
B cells	0.9999927282333374	fold1_DiseasedCV
Malignant	0.9999995231628418	fold1_DiseasedCV
Neutrophils	1.0	fold1_DiseasedCV
B cells	0.9983059167861938	fold1_DiseasedCV
B cells	1.0	fold1_DiseasedCV
B cells	0.9985705614089966	fold1_DiseasedCV
Neutrophils	0.9999977350234985	fold1_DiseasedCV
TECs	0.9999998807907104	fold1_DiseasedCV
TAMs	0.9999264478683472	fold1_DiseasedCV
B cells	0.9999980926513672	fold1_DiseasedCV
Neutrophils	1.0	fold1_DiseasedCV
TECs	0.9999979734420776	fold1_DiseasedCV
cDCs	0.9999568462371826	fold1_DiseasedCV
TECs	0.999995231628418	fold1_DiseasedCV
TAMs	0.9999415874481201	fold1_DiseasedCV
TAMs	0.9999808073043823	fold1_DiseasedCV
Neutrophils	0.9999676942825317	fold1_DiseasedCV
TECs	0.999902606010437	fold1_DiseasedCV
B cells	0.9999597072601318	fold1_DiseasedCV
Neutrophils	0.9999998807907104	fold1_DiseasedCV
Malignant	0.9999998807907104	fold1_DiseasedCV
TAMs	0.9999872446060181	fold1_DiseasedCV
TAMs	0.9995958209037781	fold1_DiseasedCV
TAMs	0.9999885559082031	fold1_DiseasedCV
TAMs	0.9999996423721313	fold1_DiseasedCV
Macrophages	0.9955549836158752	fold1_DiseasedCV
TAMs	0.998708963394165	fold1_DiseasedCV
T cells	0.9996107220649719	fold1_DiseasedCV
B cells	0.9999113082885742	fold1_DiseasedCV
B cells	0.9999603033065796	fold1_DiseasedCV
B cells	0.9999738931655884	fold1_DiseasedCV
TAMs	0.9999997615814209	fold1_DiseasedCV
B cells	1.0	fold1_DiseasedCV
TAMs	0.999998927116394	fold1_DiseasedCV
TAMs	0.9999692440032959	fold1_DiseasedCV
TAMs	0.9999990463256836	fold1_DiseasedCV
TECs	0.999943733215332	fold1_DiseasedCV
TECs	0.999988317489624	fold1_DiseasedCV
Neutrophils	1.0	fold1_DiseasedCV
NK-TR-CD160	0.9939583539962769	fold1_DiseasedCV
Neutrophils	0.9999984502792358	fold1_DiseasedCV
NK-TR-CD160	0.999995231628418	fold1_DiseasedCV
TECs	0.9999998807907104	fold1_DiseasedCV
Malignant	1.0	fold1_DiseasedCV
Neutrophils	1.0	fold1_DiseasedCV
B cells	0.9999980926513672	fold1_DiseasedCV
T cells	0.9672940373420715	fold1_DiseasedCV
Neutrophils	0.9999996423721313	fold1_DiseasedCV
B cells	0.9999946355819702	fold1_DiseasedCV
TECs	0.9999939203262329	fold1_DiseasedCV
B cells	0.9997851252555847	fold1_DiseasedCV
B cells	0.9999964237213135	fold1_DiseasedCV
B cells	0.9999887943267822	fold1_DiseasedCV
B cells	0.9999966621398926	fold1_DiseasedCV
TAMs	0.9996778964996338	fold1_DiseasedCV
Neutrophils	0.9999980926513672	fold1_DiseasedCV
B cells	1.0	fold1_DiseasedCV
TECs	0.9999995231628418	fold1_DiseasedCV
B cells	0.9999998807907104	fold1_DiseasedCV
Malignant	0.9999978542327881	fold1_DiseasedCV
TECs	0.9999991655349731	fold1_DiseasedCV
Malignant	0.9999867677688599	fold1_DiseasedCV
TECs	0.9990729093551636	fold1_DiseasedCV
Malignant	0.9880478382110596	fold1_DiseasedCV
B cells	0.9999994039535522	fold1_DiseasedCV
B cells	0.9999934434890747	fold1_DiseasedCV
TECs	0.9999996423721313	fold1_DiseasedCV
B cells	0.9980365633964539	fold1_DiseasedCV
TAMs	0.9988271594047546	fold1_DiseasedCV
TECs	0.9999994039535522	fold1_DiseasedCV
TECs	0.9867846369743347	fold1_DiseasedCV
T cells	0.9998239874839783	fold1_DiseasedCV
B cells	0.999998927116394	fold1_DiseasedCV
Neutrophils	1.0	fold1_DiseasedCV
Neutrophils	0.9962671399116516	fold1_DiseasedCV
TAMs	0.9999847412109375	fold1_DiseasedCV
TAMs	0.9999836683273315	fold1_DiseasedCV
B cells	0.9999996423721313	fold1_DiseasedCV
TAMs	0.9999958276748657	fold1_DiseasedCV
B cells	0.9999971389770508	fold1_DiseasedCV
TAMs	0.9928606152534485	fold1_DiseasedCV
B cells	0.9999979734420776	fold1_DiseasedCV
Neutrophils	0.8330367803573608	fold1_DiseasedCV
TAMs	0.9999918937683105	fold1_DiseasedCV
TECs	0.9999822378158569	fold1_DiseasedCV
TECs	0.9999996423721313	fold1_DiseasedCV
TAMs	0.9999164342880249	fold1_DiseasedCV
T cells	0.9995840191841125	fold1_DiseasedCV
TECs	0.9999560117721558	fold1_DiseasedCV
Neutrophils	0.9999995231628418	fold1_DiseasedCV
TAMs	0.9999630451202393	fold1_DiseasedCV
TAMs	0.9999983310699463	fold1_DiseasedCV
B cells	0.9999998807907104	fold1_DiseasedCV
TAMs	1.0	fold1_DiseasedCV
Neutrophils	0.9999997615814209	fold1_DiseasedCV
TECs	1.0	fold1_DiseasedCV
TAMs	0.9998108744621277	fold1_DiseasedCV
TAMs	0.9999982118606567	fold1_DiseasedCV
B cells	0.9999958276748657	fold1_DiseasedCV
B cells	0.9999992847442627	fold1_DiseasedCV
TAMs	1.0	fold1_DiseasedCV
B cells	0.9999998807907104	fold1_DiseasedCV
B cells	0.9789517521858215	fold1_DiseasedCV
Neutrophils	0.9999991655349731	fold1_DiseasedCV
Neutrophils	0.9992615580558777	fold1_DiseasedCV
T cells	0.9999991655349731	fold1_DiseasedCV
TAMs	0.9999982118606567	fold1_DiseasedCV
B cells	1.0	fold1_DiseasedCV
B cells	0.9999940395355225	fold1_DiseasedCV
Neutrophils	0.9999980926513672	fold1_DiseasedCV
B cells	0.8434714078903198	fold1_DiseasedCV
B cells	1.0	fold1_DiseasedCV
Neutrophils	1.0	fold1_DiseasedCV
TECs	1.0	fold1_DiseasedCV
B cells	0.999981164932251	fold1_DiseasedCV
TAMs	0.9999818801879883	fold1_DiseasedCV
B cells	0.9999998807907104	fold1_DiseasedCV
B cells	1.0	fold1_DiseasedCV
TAMs	0.999963641166687	fold1_DiseasedCV
TAMs	0.9998375177383423	fold1_DiseasedCV
B cells	0.999997615814209	fold1_DiseasedCV
TECs	0.9998890161514282	fold1_DiseasedCV
NK-TR-CD160	0.9999915361404419	fold1_DiseasedCV
TECs	0.9999990463256836	fold1_DiseasedCV
Malignant	1.0	fold1_DiseasedCV
cDCs	0.9999995231628418	fold1_DiseasedCV
Neutrophils	1.0	fold1_DiseasedCV
cDCs	0.9999793767929077	fold1_DiseasedCV
TECs	0.999876856803894	fold1_DiseasedCV
CAF	0.9999927282333374	fold1_DiseasedCV
TECs	0.9999997615814209	fold1_DiseasedCV
TAMs	0.99986732006073	fold1_DiseasedCV
TAMs	0.9999942779541016	fold1_DiseasedCV
TECs	0.9991135001182556	fold1_DiseasedCV
TAMs	0.9999974966049194	fold1_DiseasedCV
Neutrophils	1.0	fold1_DiseasedCV
B cells	0.9999957084655762	fold1_DiseasedCV
TAMs	0.9999343156814575	fold1_DiseasedCV
B cells	0.9999991655349731	fold1_DiseasedCV
TAMs	0.9998354911804199	fold1_DiseasedCV
TAMs	0.9999998807907104	fold1_DiseasedCV
TAMs	0.9998905658721924	fold1_DiseasedCV
TAMs	0.9999878406524658	fold1_DiseasedCV
TAMs	0.9999599456787109	fold1_DiseasedCV
TAMs	0.9676805734634399	fold1_DiseasedCV
B cells	0.999964714050293	fold1_DiseasedCV
Neutrophils	0.9999973773956299	fold1_DiseasedCV
TECs	0.9999990463256836	fold1_DiseasedCV
B cells	0.9999864101409912	fold1_DiseasedCV
TAMs	0.9999463558197021	fold1_DiseasedCV
TECs	0.9989752769470215	fold1_DiseasedCV
TECs	0.9999997615814209	fold1_DiseasedCV
B cells	0.9999293088912964	fold1_DiseasedCV
Neutrophils	1.0	fold1_DiseasedCV
TECs	0.9999994039535522	fold1_DiseasedCV
TAMs	0.999752938747406	fold1_DiseasedCV
B cells	0.9999716281890869	fold1_DiseasedCV
Neutrophils	1.0	fold1_DiseasedCV
B cells	0.999998927116394	fold1_DiseasedCV
Neutrophils	0.9999990463256836	fold1_DiseasedCV
Neutrophils	0.9999909400939941	fold1_DiseasedCV
B cells	0.999993085861206	fold1_DiseasedCV
TAMs	0.9999986886978149	fold1_DiseasedCV
TAMs	0.9998313188552856	fold1_DiseasedCV
TAMs	0.9999984502792358	fold1_DiseasedCV
Neutrophils	1.0	fold1_DiseasedCV
TAMs	0.9999610185623169	fold1_DiseasedCV
B cells	0.9999998807907104	fold1_DiseasedCV
cDCs	0.9999845027923584	fold1_DiseasedCV
B cells	0.5916653871536255	fold1_DiseasedCV
TAMs	0.9651327729225159	fold1_DiseasedCV
TAMs	0.9999613761901855	fold1_DiseasedCV
TAMs	0.9986485838890076	fold1_DiseasedCV
B cells	0.9999912977218628	fold1_DiseasedCV
B cells	0.9999599456787109	fold1_DiseasedCV
TECs	0.9999997615814209	fold1_DiseasedCV
NK-TR-CD160	0.9887087941169739	fold1_DiseasedCV
Neutrophils	0.9999998807907104	fold1_DiseasedCV
B cells	0.9999866485595703	fold1_DiseasedCV
B cells	0.9980100989341736	fold1_DiseasedCV
B cells	0.9999411106109619	fold1_DiseasedCV
TECs	0.9999936819076538	fold1_DiseasedCV
TAMs	0.9999926090240479	fold1_DiseasedCV
Neutrophils	1.0	fold1_DiseasedCV
B cells	0.9999778270721436	fold1_DiseasedCV
Neutrophils	0.9999905824661255	fold1_DiseasedCV
TAMs	0.9927242398262024	fold1_DiseasedCV
B cells	0.9999998807907104	fold1_DiseasedCV
TAMs	0.9992629885673523	fold1_DiseasedCV
cDCs	0.9999998807907104	fold1_DiseasedCV
Neutrophils	1.0	fold1_DiseasedCV
B cells	1.0	fold1_DiseasedCV
T cells	0.9985790252685547	fold1_DiseasedCV
B cells	0.9999990463256836	fold1_DiseasedCV
TAMs	0.9999887943267822	fold1_DiseasedCV
Neutrophils	0.9896001815795898	fold1_DiseasedCV
Malignant	0.9999432563781738	fold1_DiseasedCV
Neutrophils	0.9999997615814209	fold1_DiseasedCV
Malignant	0.9999933242797852	fold1_DiseasedCV
Neutrophils	0.9999960660934448	fold1_DiseasedCV
B cells	0.9999823570251465	fold1_DiseasedCV
Neutrophils	1.0	fold1_DiseasedCV
B cells	0.9999710321426392	fold1_DiseasedCV
NK-TR-CD160	0.9999996423721313	fold1_DiseasedCV
TECs	0.999998927116394	fold1_DiseasedCV
B cells	0.9980137348175049	fold1_DiseasedCV
TECs	0.9999974966049194	fold1_DiseasedCV
B cells	0.9999984502792358	fold1_DiseasedCV
TECs	0.9998202919960022	fold1_DiseasedCV
Neutrophils	1.0	fold1_DiseasedCV
B cells	0.9875332117080688	fold1_DiseasedCV
TAMs	0.9999864101409912	fold1_DiseasedCV
TAMs	0.5579771399497986	fold1_DiseasedCV
TECs	0.9986447691917419	fold1_DiseasedCV
Neutrophils	1.0	fold1_DiseasedCV
NK-TR-CD160	0.9849008321762085	fold1_DiseasedCV
B cells	0.9999693632125854	fold1_DiseasedCV
TECs	0.9999998807907104	fold1_DiseasedCV
TAMs	0.9999938011169434	fold1_DiseasedCV
T cells	0.999405026435852	fold1_DiseasedCV
TAMs	0.9993501305580139	fold1_DiseasedCV
Neutrophils	1.0	fold1_DiseasedCV
cDCs	0.9999997615814209	fold1_DiseasedCV
B cells	0.9999992847442627	fold1_DiseasedCV
NK-TR-CD160	0.9999986886978149	fold1_DiseasedCV
TAMs	0.9998856782913208	fold1_DiseasedCV
NK-TR-CD160	0.9999620914459229	fold1_DiseasedCV
TAMs	1.0	fold1_DiseasedCV
B cells	0.9999997615814209	fold1_DiseasedCV
TAMs	0.969969630241394	fold1_DiseasedCV
CAF	0.9955809712409973	fold1_DiseasedCV
cDCs	1.0	fold1_DiseasedCV
Malignant	0.9999998807907104	fold1_DiseasedCV
NK-TR-CD160	0.9999923706054688	fold1_DiseasedCV
B cells	0.9996428489685059	fold1_DiseasedCV
Neutrophils	0.9996592998504639	fold1_DiseasedCV
Neutrophils	0.9996185302734375	fold1_DiseasedCV
NK-TR-CD160	0.9994540810585022	fold1_DiseasedCV
TAMs	0.9324242472648621	fold1_DiseasedCV
Neutrophils	0.9999995231628418	fold1_DiseasedCV
B cells	0.9999980926513672	fold1_DiseasedCV
TECs	0.999993085861206	fold1_DiseasedCV
B cells	0.9999992847442627	fold1_DiseasedCV
TECs	0.9999890327453613	fold1_DiseasedCV
B cells	0.999919056892395	fold1_DiseasedCV
Macrophages	0.9935328960418701	fold1_DiseasedCV
B cells	0.9999542236328125	fold1_DiseasedCV
TAMs	0.9994775652885437	fold1_DiseasedCV
Neutrophils	0.9999994039535522	fold1_DiseasedCV
Neutrophils	1.0	fold1_DiseasedCV
TECs	0.9999873638153076	fold1_DiseasedCV
Neutrophils	0.9999887943267822	fold1_DiseasedCV
B cells	0.999993085861206	fold1_DiseasedCV
Neutrophils	0.9999468326568604	fold1_DiseasedCV
TECs	0.9999992847442627	fold1_DiseasedCV
B cells	0.9999997615814209	fold1_DiseasedCV
B cells	1.0	fold1_DiseasedCV
cDCs	0.9999998807907104	fold1_DiseasedCV
B cells	0.9997376799583435	fold1_DiseasedCV
TECs	0.9550729393959045	fold1_DiseasedCV
Neutrophils	0.9999983310699463	fold1_DiseasedCV
B cells	0.9999951124191284	fold1_DiseasedCV
B cells	0.9999686479568481	fold1_DiseasedCV
TECs	0.9999960660934448	fold1_DiseasedCV
TECs	0.9999879598617554	fold1_DiseasedCV
TAMs	0.8268445730209351	fold1_DiseasedCV
B cells	0.9999983310699463	fold1_DiseasedCV
Neutrophils	0.999997615814209	fold1_DiseasedCV
Neutrophils	0.9999998807907104	fold1_DiseasedCV
Neutrophils	1.0	fold1_DiseasedCV
B cells	0.9999853372573853	fold1_DiseasedCV
TAMs	0.999995231628418	fold1_DiseasedCV
TAMs	0.9563826322555542	fold1_DiseasedCV
B cells	0.9999662637710571	fold1_DiseasedCV
TAMs	0.999086856842041	fold1_DiseasedCV
B cells	0.9999982118606567	fold1_DiseasedCV
TAMs	0.9999951124191284	fold1_DiseasedCV
B cells	0.9999982118606567	fold1_DiseasedCV
Neutrophils	0.9999985694885254	fold1_DiseasedCV
T cells	0.9999992847442627	fold1_DiseasedCV
B cells	0.9999996423721313	fold1_DiseasedCV
Neutrophils	0.9999977350234985	fold1_DiseasedCV
cDCs	0.9999997615814209	fold1_DiseasedCV
TECs	0.999994158744812	fold1_DiseasedCV
B cells	0.8832172751426697	fold1_DiseasedCV
Neutrophils	0.9999951124191284	fold1_DiseasedCV
NK-TR-CD160	0.9991143345832825	fold1_DiseasedCV
B cells	0.9998732805252075	fold1_DiseasedCV
Neutrophils	0.9998869895935059	fold1_DiseasedCV
Malignant	0.9999771118164062	fold1_DiseasedCV
TAMs	0.9998950958251953	fold1_DiseasedCV
TAMs	0.9999773502349854	fold1_DiseasedCV
TAMs	0.9638725519180298	fold1_DiseasedCV
Neutrophils	0.9999991655349731	fold1_DiseasedCV
Neutrophils	1.0	fold1_DiseasedCV
cDCs	0.9917778968811035	fold1_DiseasedCV
TECs	0.9999942779541016	fold1_DiseasedCV
cDCs	1.0	fold1_DiseasedCV
TAMs	0.9914888143539429	fold1_DiseasedCV
B cells	0.9999953508377075	fold1_DiseasedCV
B cells	0.9999736547470093	fold1_DiseasedCV
Neutrophils	1.0	fold1_DiseasedCV
Neutrophils	0.9991680383682251	fold1_DiseasedCV
TECs	0.9999983310699463	fold1_DiseasedCV
Neutrophils	1.0	fold1_DiseasedCV
TAMs	0.9999997615814209	fold1_DiseasedCV
TECs	0.9957560896873474	fold1_DiseasedCV
Neutrophils	0.9999998807907104	fold1_DiseasedCV
TAMs	0.9947128891944885	fold1_DiseasedCV
TAMs	0.9999997615814209	fold1_DiseasedCV
B cells	0.9999954700469971	fold1_DiseasedCV
B cells	0.999997615814209	fold1_DiseasedCV
NK-TR-CD160	0.999993085861206	fold1_DiseasedCV
TAMs	0.9977138042449951	fold1_DiseasedCV
Neutrophils	0.9999915361404419	fold1_DiseasedCV
Neutrophils	0.9999997615814209	fold1_DiseasedCV
TECs	0.9999972581863403	fold1_DiseasedCV
TAMs	0.9999998807907104	fold1_DiseasedCV
TECs	0.9999943971633911	fold1_DiseasedCV
B cells	0.9999911785125732	fold1_DiseasedCV
TAMs	0.9999995231628418	fold1_DiseasedCV
B cells	0.9999995231628418	fold1_DiseasedCV
NK-TR-CD160	0.9999978542327881	fold1_DiseasedCV
NK-TR-CD160	0.9999985694885254	fold1_DiseasedCV
TECs	0.9999942779541016	fold1_DiseasedCV
B cells	0.9999963045120239	fold1_DiseasedCV
B cells	0.9999994039535522	fold1_DiseasedCV
TAMs	0.99998939037323	fold1_DiseasedCV
Neutrophils	0.9999935626983643	fold1_DiseasedCV
TECs	0.9999970197677612	fold1_DiseasedCV
TAMs	1.0	fold1_DiseasedCV
B cells	0.9688884615898132	fold1_DiseasedCV
B cells	0.9999982118606567	fold1_DiseasedCV
Neutrophils	0.9999997615814209	fold1_DiseasedCV
TAMs	1.0	fold1_DiseasedCV
B cells	0.9999829530715942	fold1_DiseasedCV
TAMs	0.9999912977218628	fold1_DiseasedCV
Neutrophils	0.9999960660934448	fold1_DiseasedCV
T cells	0.9999991655349731	fold1_DiseasedCV
TECs	0.9999997615814209	fold1_DiseasedCV
B cells	0.9999983310699463	fold1_DiseasedCV
TAMs	0.9999997615814209	fold1_DiseasedCV
B cells	0.9999997615814209	fold1_DiseasedCV
TECs	0.9999997615814209	fold1_DiseasedCV
TAMs	0.9999998807907104	fold1_DiseasedCV
B cells	0.999427855014801	fold1_DiseasedCV
Malignant	0.9999860525131226	fold1_DiseasedCV
B cells	0.9999886751174927	fold1_DiseasedCV
Malignant	0.9999998807907104	fold1_DiseasedCV
TECs	0.999880313873291	fold1_DiseasedCV
TAMs	0.9999909400939941	fold1_DiseasedCV
T cells	0.9978530406951904	fold1_DiseasedCV
TAMs	0.981074869632721	fold1_DiseasedCV
TAMs	0.9999516010284424	fold1_DiseasedCV
TAMs	0.996163010597229	fold1_DiseasedCV
B cells	0.9999737739562988	fold1_DiseasedCV
TECs	0.9995518326759338	fold1_DiseasedCV
TECs	0.9432032108306885	fold1_DiseasedCV
B cells	0.9999998807907104	fold1_DiseasedCV
cDCs	0.434489905834198	fold1_DiseasedCV
B cells	0.9999967813491821	fold1_DiseasedCV
Neutrophils	0.9999972581863403	fold1_DiseasedCV
NK-TR-CD160	0.9999977350234985	fold1_DiseasedCV
Neutrophils	0.9999994039535522	fold1_DiseasedCV
Neutrophils	1.0	fold1_DiseasedCV
TECs	0.9966519474983215	fold1_DiseasedCV
Neutrophils	1.0	fold1_DiseasedCV
B cells	0.9999995231628418	fold1_DiseasedCV
TECs	0.9960839748382568	fold1_DiseasedCV
TECs	0.9999984502792358	fold1_DiseasedCV
B cells	1.0	fold1_DiseasedCV
TAMs	0.9999921321868896	fold1_DiseasedCV
cDCs	0.9999997615814209	fold1_DiseasedCV
Neutrophils	0.9998636245727539	fold1_DiseasedCV
B cells	0.9999994039535522	fold1_DiseasedCV
cDCs	0.9999995231628418	fold1_DiseasedCV
TECs	0.9999867677688599	fold1_DiseasedCV
T cells	0.9999903440475464	fold1_DiseasedCV
Neutrophils	0.9999949932098389	fold1_DiseasedCV
B cells	0.8728012442588806	fold1_DiseasedCV
B cells	0.9860051274299622	fold1_DiseasedCV
B cells	0.9999964237213135	fold1_DiseasedCV
T cells	0.9998522996902466	fold1_DiseasedCV
TAMs	0.9999997615814209	fold1_DiseasedCV
B cells	0.9999909400939941	fold1_DiseasedCV
B cells	0.9999816417694092	fold1_DiseasedCV
Neutrophils	1.0	fold1_DiseasedCV
TAMs	1.0	fold1_DiseasedCV
TAMs	0.9999955892562866	fold1_DiseasedCV
TECs	0.9999983310699463	fold1_DiseasedCV
Neutrophils	0.9999986886978149	fold1_DiseasedCV
B cells	0.9996836185455322	fold1_DiseasedCV
B cells	0.9966524243354797	fold1_DiseasedCV
TAMs	0.9996005892753601	fold1_DiseasedCV
Neutrophils	0.9999964237213135	fold1_DiseasedCV
TECs	0.9999978542327881	fold1_DiseasedCV
TAMs	0.9998447895050049	fold1_DiseasedCV
B cells	0.9999884366989136	fold1_DiseasedCV
B cells	0.9999940395355225	fold1_DiseasedCV
Neutrophils	0.9999998807907104	fold1_DiseasedCV
cDCs	0.9999935626983643	fold1_DiseasedCV
B cells	0.9999979734420776	fold1_DiseasedCV
Malignant	1.0	fold1_DiseasedCV
B cells	0.9999996423721313	fold1_DiseasedCV
Neutrophils	0.9999818801879883	fold1_DiseasedCV
TAMs	0.9999998807907104	fold1_DiseasedCV
B cells	0.9756469130516052	fold1_DiseasedCV
Neutrophils	0.9999949932098389	fold1_DiseasedCV
Neutrophils	0.9999996423721313	fold1_DiseasedCV
B cells	0.9999992847442627	fold1_DiseasedCV
cDCs	0.9999980926513672	fold1_DiseasedCV
Neutrophils	0.99986732006073	fold1_DiseasedCV
B cells	0.9999539852142334	fold1_DiseasedCV
TECs	0.9999998807907104	fold1_DiseasedCV
Neutrophils	0.9999997615814209	fold1_DiseasedCV
B cells	0.9999997615814209	fold1_DiseasedCV
T cells	0.9987413287162781	fold1_DiseasedCV
TAMs	0.9999949932098389	fold1_DiseasedCV
B cells	0.9997437596321106	fold1_DiseasedCV
Neutrophils	0.9999988079071045	fold1_DiseasedCV
B cells	0.9999829530715942	fold1_DiseasedCV
B cells	0.9999988079071045	fold1_DiseasedCV
NK-TR-CD160	0.999997615814209	fold1_DiseasedCV
TAMs	0.9999908208847046	fold1_DiseasedCV
Neutrophils	0.9999994039535522	fold1_DiseasedCV
TAMs	0.9995834231376648	fold1_DiseasedCV
B cells	0.9999995231628418	fold1_DiseasedCV
cDCs	0.9999994039535522	fold1_DiseasedCV
B cells	0.9999984502792358	fold1_DiseasedCV
TECs	0.99998939037323	fold1_DiseasedCV
Neutrophils	0.9999980926513672	fold1_DiseasedCV
B cells	0.9999978542327881	fold1_DiseasedCV
B cells	0.9999998807907104	fold1_DiseasedCV
Neutrophils	0.999893307685852	fold1_DiseasedCV
TAMs	0.9999978542327881	fold1_DiseasedCV
TAMs	0.9999994039535522	fold1_DiseasedCV
TAMs	0.9977450370788574	fold1_DiseasedCV
TAMs	1.0	fold1_DiseasedCV
Neutrophils	1.0	fold1_DiseasedCV
TAMs	0.9999995231628418	fold1_DiseasedCV
B cells	0.9999759197235107	fold1_DiseasedCV
TAMs	0.9997280240058899	fold1_DiseasedCV
TAMs	0.9999996423721313	fold1_DiseasedCV
Neutrophils	0.9999978542327881	fold1_DiseasedCV
Neutrophils	0.9999841451644897	fold1_DiseasedCV
TAMs	0.99998939037323	fold1_DiseasedCV
TECs	0.9999874830245972	fold1_DiseasedCV
NK-TR-CD160	0.9999934434890747	fold1_DiseasedCV
Neutrophils	0.8655585050582886	fold1_DiseasedCV
B cells	0.9999964237213135	fold1_DiseasedCV
B cells	0.9995080232620239	fold1_DiseasedCV
B cells	0.9999991655349731	fold1_DiseasedCV
B cells	0.9999943971633911	fold1_DiseasedCV
B cells	0.9999821186065674	fold1_DiseasedCV
TECs	0.9997453093528748	fold1_DiseasedCV
TECs	0.9999983310699463	fold1_DiseasedCV
TAMs	0.9839771389961243	fold1_DiseasedCV
TAMs	0.9999986886978149	fold1_DiseasedCV
TECs	0.9999997615814209	fold1_DiseasedCV
B cells	0.9999997615814209	fold1_DiseasedCV
B cells	0.9999972581863403	fold1_DiseasedCV
TECs	0.9998674392700195	fold1_DiseasedCV
B cells	0.9999829530715942	fold1_DiseasedCV
B cells	0.9999997615814209	fold1_DiseasedCV
B cells	0.9999994039535522	fold1_DiseasedCV
B cells	0.999976396560669	fold1_DiseasedCV
B cells	0.9999985694885254	fold1_DiseasedCV
TECs	0.9999910593032837	fold1_DiseasedCV
Neutrophils	0.9999960660934448	fold1_DiseasedCV
B cells	1.0	fold1_DiseasedCV
Neutrophils	0.9998421669006348	fold1_DiseasedCV
B cells	0.9999997615814209	fold1_DiseasedCV
Malignant	0.9999998807907104	fold1_DiseasedCV
Neutrophils	0.9999862909317017	fold1_DiseasedCV
Neutrophils	1.0	fold1_DiseasedCV
Neutrophils	1.0	fold1_DiseasedCV
TECs	0.9999972581863403	fold1_DiseasedCV
TAMs	0.9999994039535522	fold1_DiseasedCV
TAMs	0.6438273787498474	fold1_DiseasedCV
Neutrophils	0.9999997615814209	fold1_DiseasedCV
B cells	0.9594399333000183	fold1_DiseasedCV
NK-TR-CD160	0.9999319314956665	fold1_DiseasedCV
B cells	0.9999964237213135	fold1_DiseasedCV
TAMs	0.9999986886978149	fold1_DiseasedCV
B cells	0.9999924898147583	fold1_DiseasedCV
B cells	0.9999983310699463	fold1_DiseasedCV
TAMs	0.9999165534973145	fold1_DiseasedCV
B cells	0.9999972581863403	fold1_DiseasedCV
B cells	0.9995781779289246	fold1_DiseasedCV
B cells	0.9999926090240479	fold1_DiseasedCV
Neutrophils	1.0	fold1_DiseasedCV
TECs	1.0	fold1_DiseasedCV
TECs	0.9999990463256836	fold1_DiseasedCV
TAMs	0.9999983310699463	fold1_DiseasedCV
Neutrophils	0.8579242825508118	fold1_DiseasedCV
Neutrophils	1.0	fold1_DiseasedCV
NK-TR-CD160	0.9999949932098389	fold1_DiseasedCV
NK-TR-CD160	0.9999990463256836	fold1_DiseasedCV
T cells	0.999974250793457	fold1_DiseasedCV
T cells	0.9786134362220764	fold1_DiseasedCV
TAMs	0.9999958276748657	fold1_DiseasedCV
T cells	0.999932050704956	fold1_DiseasedCV
Macrophages	0.9925175905227661	fold1_DiseasedCV
Neutrophils	1.0	fold1_DiseasedCV
TECs	0.9999996423721313	fold1_DiseasedCV
B cells	0.9999974966049194	fold1_DiseasedCV
TAMs	0.9976770281791687	fold1_DiseasedCV
B cells	0.9999996423721313	fold1_DiseasedCV
B cells	0.9999916553497314	fold1_DiseasedCV
TAMs	0.9999487400054932	fold1_DiseasedCV
TECs	0.9999995231628418	fold1_DiseasedCV
NK-TR-CD160	0.9999995231628418	fold1_DiseasedCV
TAMs	0.9999996423721313	fold1_DiseasedCV
Neutrophils	1.0	fold1_DiseasedCV
B cells	0.9999948740005493	fold1_DiseasedCV
TAMs	0.9999990463256836	fold1_DiseasedCV
TAMs	0.7645196914672852	fold1_DiseasedCV
Neutrophils	0.8515511155128479	fold1_DiseasedCV
TAMs	0.9999802112579346	fold1_DiseasedCV
B cells	0.9983659386634827	fold1_DiseasedCV
Malignant	0.9998260140419006	fold1_DiseasedCV
B cells	0.9999992847442627	fold1_DiseasedCV
Neutrophils	1.0	fold1_DiseasedCV
TAMs	0.7592611908912659	fold1_DiseasedCV
B cells	0.9999908208847046	fold1_DiseasedCV
TAMs	0.9999998807907104	fold1_DiseasedCV
Neutrophils	1.0	fold1_DiseasedCV
Neutrophils	0.9999973773956299	fold1_DiseasedCV
Neutrophils	1.0	fold1_DiseasedCV
TAMs	0.9999821186065674	fold1_DiseasedCV
TAMs	0.9999803304672241	fold1_DiseasedCV
TECs	0.9999998807907104	fold1_DiseasedCV
B cells	1.0	fold1_DiseasedCV
B cells	1.0	fold1_DiseasedCV
TECs	0.9999948740005493	fold1_DiseasedCV
Neutrophils	1.0	fold1_DiseasedCV
B cells	0.9999712705612183	fold1_DiseasedCV
TECs	0.7812364101409912	fold1_DiseasedCV
TECs	0.9999985694885254	fold1_DiseasedCV
TAMs	0.9999023675918579	fold1_DiseasedCV
B cells	0.9997777342796326	fold1_DiseasedCV
TAMs	0.9984933137893677	fold1_DiseasedCV
Neutrophils	1.0	fold1_DiseasedCV
B cells	0.9963192939758301	fold1_DiseasedCV
Neutrophils	0.9999688863754272	fold1_DiseasedCV
TAMs	0.4669356942176819	fold1_DiseasedCV
Malignant	0.9999996423721313	fold1_DiseasedCV
Malignant	0.9927381873130798	fold1_DiseasedCV
B cells	0.9999998807907104	fold1_DiseasedCV
TECs	0.9999995231628418	fold1_DiseasedCV
NK-TR-CD160	0.9995236396789551	fold1_DiseasedCV
Neutrophils	0.9937968254089355	fold1_DiseasedCV
B cells	0.9999916553497314	fold1_DiseasedCV
Neutrophils	1.0	fold1_DiseasedCV
Neutrophils	0.9999939203262329	fold1_DiseasedCV
TAMs	0.999992847442627	fold1_DiseasedCV
Neutrophils	0.9999997615814209	fold1_DiseasedCV
TAMs	0.9999961853027344	fold1_DiseasedCV
Neutrophils	0.9995478987693787	fold1_DiseasedCV
Neutrophils	0.9999983310699463	fold1_DiseasedCV
NK-TR-CD160	0.8624250888824463	fold1_DiseasedCV
Neutrophils	1.0	fold1_DiseasedCV
NK-TR-CD160	0.7466292977333069	fold1_DiseasedCV
Neutrophils	1.0	fold1_DiseasedCV
Neutrophils	1.0	fold1_DiseasedCV
cDCs	0.9999879598617554	fold1_DiseasedCV
Neutrophils	1.0	fold1_DiseasedCV
TAMs	0.9269233345985413	fold1_DiseasedCV
Neutrophils	1.0	fold1_DiseasedCV
B cells	0.9999996423721313	fold1_DiseasedCV
B cells	1.0	fold1_DiseasedCV
cDCs	0.9999994039535522	fold1_DiseasedCV
B cells	0.9999970197677612	fold1_DiseasedCV
TECs	0.9999912977218628	fold1_DiseasedCV
Neutrophils	0.999998927116394	fold1_DiseasedCV
B cells	0.9999935626983643	fold1_DiseasedCV
B cells	0.999998927116394	fold1_DiseasedCV
TAMs	0.981669545173645	fold1_DiseasedCV
TAMs	0.9996446371078491	fold1_DiseasedCV
TAMs	0.9999995231628418	fold1_DiseasedCV
Malignant	0.9999921321868896	fold1_DiseasedCV
TECs	0.9999953508377075	fold1_DiseasedCV
Neutrophils	1.0	fold1_DiseasedCV
TAMs	0.9999996423721313	fold1_DiseasedCV
Neutrophils	0.9994063377380371	fold1_DiseasedCV
Neutrophils	1.0	fold1_DiseasedCV
Neutrophils	1.0	fold1_DiseasedCV
TECs	0.9999860525131226	fold1_DiseasedCV
Neutrophils	1.0	fold1_DiseasedCV
TAMs	0.9999982118606567	fold1_DiseasedCV
TECs	0.9999995231628418	fold1_DiseasedCV
cDCs	0.9999990463256836	fold1_DiseasedCV
cDCs	0.9997537732124329	fold1_DiseasedCV
TAMs	0.9999985694885254	fold1_DiseasedCV
TECs	0.9999970197677612	fold1_DiseasedCV
TAMs	0.9999830722808838	fold1_DiseasedCV
TAMs	0.9999986886978149	fold1_DiseasedCV
TAMs	0.9999996423721313	fold1_DiseasedCV
TECs	1.0	fold1_DiseasedCV
Neutrophils	1.0	fold1_DiseasedCV
Malignant	0.9999988079071045	fold1_DiseasedCV
TECs	0.9996873140335083	fold1_DiseasedCV
TAMs	0.9999997615814209	fold1_DiseasedCV
TECs	0.9999998807907104	fold1_DiseasedCV
B cells	0.9999997615814209	fold1_DiseasedCV
B cells	1.0	fold1_DiseasedCV
T cells	0.9838886260986328	fold1_DiseasedCV
B cells	1.0	fold1_DiseasedCV
B cells	0.9999988079071045	fold1_DiseasedCV
TECs	0.9999983310699463	fold1_DiseasedCV
B cells	0.9999978542327881	fold1_DiseasedCV
T cells	0.9988932013511658	fold1_DiseasedCV
B cells	1.0	fold1_DiseasedCV
TAMs	0.9999998807907104	fold1_DiseasedCV
Neutrophils	0.9997515082359314	fold1_DiseasedCV
B cells	0.9999996423721313	fold1_DiseasedCV
Malignant	0.9999974966049194	fold1_DiseasedCV
Neutrophils	1.0	fold1_DiseasedCV
TAMs	0.9883714318275452	fold1_DiseasedCV
B cells	0.9999991655349731	fold1_DiseasedCV
cDCs	0.9999973773956299	fold1_DiseasedCV
TECs	0.9999973773956299	fold1_DiseasedCV
cDCs	0.9999991655349731	fold1_DiseasedCV
B cells	0.9999973773956299	fold1_DiseasedCV
Neutrophils	0.9972419738769531	fold1_DiseasedCV
cDCs	0.9999998807907104	fold1_DiseasedCV
B cells	0.9999988079071045	fold1_DiseasedCV
Basophils	0.9999998807907104	fold1_DiseasedCV
TAMs	0.9998351335525513	fold1_DiseasedCV
TECs	0.9999995231628418	fold1_DiseasedCV
B cells	0.9999963045120239	fold1_DiseasedCV
cDCs	0.9999997615814209	fold1_DiseasedCV
Neutrophils	0.999992847442627	fold1_DiseasedCV
B cells	0.9999985694885254	fold1_DiseasedCV
Neutrophils	0.9999995231628418	fold1_DiseasedCV
Neutrophils	0.9999994039535522	fold1_DiseasedCV
B cells	0.9999786615371704	fold1_DiseasedCV
TECs	0.9999929666519165	fold1_DiseasedCV
B cells	0.9999961853027344	fold1_DiseasedCV
Neutrophils	1.0	fold1_DiseasedCV
TAMs	0.9999996423721313	fold1_DiseasedCV
Neutrophils	0.6838687062263489	fold1_DiseasedCV
Neutrophils	0.9999998807907104	fold1_DiseasedCV
cDCs	1.0	fold1_DiseasedCV
TECs	0.9999967813491821	fold1_DiseasedCV
TAMs	0.9999997615814209	fold1_DiseasedCV
cDCs	0.9999918937683105	fold1_DiseasedCV
Neutrophils	1.0	fold1_DiseasedCV
Neutrophils	1.0	fold1_DiseasedCV
B cells	0.9999998807907104	fold1_DiseasedCV
TAMs	0.9768780469894409	fold1_DiseasedCV
TECs	0.9999994039535522	fold1_DiseasedCV
B cells	0.9999911785125732	fold1_DiseasedCV
TAMs	0.9999984502792358	fold1_DiseasedCV
TECs	0.9999829530715942	fold1_DiseasedCV
B cells	0.999991774559021	fold1_DiseasedCV
Neutrophils	0.9999997615814209	fold1_DiseasedCV
TECs	0.9999980926513672	fold1_DiseasedCV
B cells	0.9999982118606567	fold1_DiseasedCV
B cells	0.9999709129333496	fold1_DiseasedCV
TECs	0.9999972581863403	fold1_DiseasedCV
Macrophages	0.9521878361701965	fold1_DiseasedCV
TAMs	0.9999985694885254	fold1_DiseasedCV
Neutrophils	0.9999997615814209	fold1_DiseasedCV
TECs	0.9999822378158569	fold1_DiseasedCV
cDCs	0.9999996423721313	fold1_DiseasedCV
TAMs	0.9999822378158569	fold1_DiseasedCV
TECs	0.9998201727867126	fold1_DiseasedCV
TECs	0.9931667447090149	fold1_DiseasedCV
TAMs	0.9999966621398926	fold1_DiseasedCV
TAMs	0.9999889135360718	fold1_DiseasedCV
B cells	0.9999995231628418	fold1_DiseasedCV
T cells	0.9998223185539246	fold1_DiseasedCV
TAMs	0.9999921321868896	fold1_DiseasedCV
Neutrophils	1.0	fold1_DiseasedCV
Neutrophils	0.9994738698005676	fold1_DiseasedCV
NK-TR-CD160	0.9898277521133423	fold1_DiseasedCV
TAMs	0.999687910079956	fold1_DiseasedCV
TAMs	0.9904332160949707	fold1_DiseasedCV
B cells	1.0	fold1_DiseasedCV
TAMs	0.9999992847442627	fold1_DiseasedCV
B cells	0.9999898672103882	fold1_DiseasedCV
TAMs	0.9999806880950928	fold1_DiseasedCV
TAMs	0.9999974966049194	fold1_DiseasedCV
Malignant	0.9999991655349731	fold1_DiseasedCV
Neutrophils	0.9999997615814209	fold1_DiseasedCV
Neutrophils	0.9999986886978149	fold1_DiseasedCV
NK-TR-CD160	0.9999977350234985	fold1_DiseasedCV
Neutrophils	0.9999998807907104	fold1_DiseasedCV
B cells	0.9999998807907104	fold1_DiseasedCV
TAMs	0.9998563528060913	fold1_DiseasedCV
TAMs	0.9996829032897949	fold1_DiseasedCV
Neutrophils	0.9999994039535522	fold1_DiseasedCV
B cells	0.9999983310699463	fold1_DiseasedCV
TAMs	0.9998806715011597	fold1_DiseasedCV
Neutrophils	0.9999430179595947	fold1_DiseasedCV
TECs	0.999993085861206	fold1_DiseasedCV
TAMs	0.8419046401977539	fold1_DiseasedCV
cDCs	0.9999333620071411	fold1_DiseasedCV
TAMs	0.9695433974266052	fold1_DiseasedCV
B cells	1.0	fold1_DiseasedCV
TECs	0.9999996423721313	fold1_DiseasedCV
Neutrophils	0.9999911785125732	fold1_DiseasedCV
TAMs	0.9999940395355225	fold1_DiseasedCV
TECs	0.9999967813491821	fold1_DiseasedCV
B cells	0.999619722366333	fold1_DiseasedCV
T cells	0.999948263168335	fold1_DiseasedCV
TAMs	0.9999948740005493	fold1_DiseasedCV
B cells	0.9999991655349731	fold1_DiseasedCV
cDCs	1.0	fold1_DiseasedCV
B cells	0.9999849796295166	fold1_DiseasedCV
NK-TR-CD160	0.9648269414901733	fold1_DiseasedCV
TECs	0.9999964237213135	fold1_DiseasedCV
Neutrophils	0.9998849630355835	fold1_DiseasedCV
Neutrophils	1.0	fold1_DiseasedCV
B cells	0.999990701675415	fold1_DiseasedCV
B cells	0.9999998807907104	fold1_DiseasedCV
Neutrophils	0.999998927116394	fold1_DiseasedCV
TECs	0.9999443292617798	fold1_DiseasedCV
B cells	0.9999998807907104	fold1_DiseasedCV
Malignant	0.9999275207519531	fold1_DiseasedCV
B cells	0.9999561309814453	fold1_DiseasedCV
Neutrophils	0.9999932050704956	fold1_DiseasedCV
Neutrophils	0.9999998807907104	fold1_DiseasedCV
TAMs	0.9999916553497314	fold1_DiseasedCV
TAMs	0.9808861613273621	fold1_DiseasedCV
Neutrophils	0.9999998807907104	fold1_DiseasedCV
B cells	0.9999994039535522	fold1_DiseasedCV
Neutrophils	0.9999887943267822	fold1_DiseasedCV
Neutrophils	0.9683828949928284	fold1_DiseasedCV
B cells	0.9996827840805054	fold1_DiseasedCV
Neutrophils	0.9999927282333374	fold1_DiseasedCV
TECs	0.9999998807907104	fold1_DiseasedCV
B cells	0.9999864101409912	fold1_DiseasedCV
Neutrophils	0.9999998807907104	fold1_DiseasedCV
Malignant	0.9999998807907104	fold1_DiseasedCV
B cells	1.0	fold1_DiseasedCV
TAMs	0.9999998807907104	fold1_DiseasedCV
B cells	0.9996236562728882	fold1_DiseasedCV
B cells	0.9999991655349731	fold1_DiseasedCV
B cells	0.9999980926513672	fold1_DiseasedCV
Neutrophils	0.9994707703590393	fold1_DiseasedCV
TAMs	0.9924089908599854	fold1_DiseasedCV
cDCs	0.9999998807907104	fold1_DiseasedCV
TECs	0.9999983310699463	fold1_DiseasedCV
B cells	0.9546859860420227	fold1_DiseasedCV
B cells	0.9999955892562866	fold1_DiseasedCV
Neutrophils	0.9999988079071045	fold1_DiseasedCV
Neutrophils	1.0	fold1_DiseasedCV
TECs	0.9999685287475586	fold1_DiseasedCV
TAMs	0.9979293346405029	fold1_DiseasedCV
Neutrophils	0.9999771118164062	fold1_DiseasedCV
Neutrophils	0.9999837875366211	fold1_DiseasedCV
CAF	0.9990441203117371	fold1_DiseasedCV
Neutrophils	0.9999781847000122	fold1_DiseasedCV
NK-TR-CD160	0.9999996423721313	fold1_DiseasedCV
TAMs	0.9999996423721313	fold1_DiseasedCV
B cells	0.999998927116394	fold1_DiseasedCV
TAMs	0.9995075464248657	fold1_DiseasedCV
B cells	0.9999905824661255	fold1_DiseasedCV
TAMs	0.9972811937332153	fold1_DiseasedCV
TECs	0.9999877214431763	fold1_DiseasedCV
B cells	0.9999997615814209	fold1_DiseasedCV
Neutrophils	1.0	fold1_DiseasedCV
TAMs	0.9998894929885864	fold1_DiseasedCV
NK-TR-CD160	0.9960141181945801	fold1_DiseasedCV
TAMs	0.9999967813491821	fold1_DiseasedCV
Malignant	0.9999991655349731	fold1_DiseasedCV
B cells	0.6655999422073364	fold1_DiseasedCV
TAMs	0.9999940395355225	fold1_DiseasedCV
Neutrophils	0.9999953508377075	fold1_DiseasedCV
TECs	0.9999990463256836	fold1_DiseasedCV
B cells	0.9999996423721313	fold1_DiseasedCV
TECs	0.9999942779541016	fold1_DiseasedCV
TAMs	0.9999865293502808	fold1_DiseasedCV
Neutrophils	1.0	fold1_DiseasedCV
Neutrophils	0.9999998807907104	fold1_DiseasedCV
Neutrophils	1.0	fold1_DiseasedCV
B cells	0.9999994039535522	fold1_DiseasedCV
B cells	0.9999996423721313	fold1_DiseasedCV
B cells	0.9999980926513672	fold1_DiseasedCV
cDCs	0.9999996423721313	fold1_DiseasedCV
NK-TR-CD160	0.999362051486969	fold1_DiseasedCV
Neutrophils	0.999984860420227	fold1_DiseasedCV
B cells	0.9999980926513672	fold1_DiseasedCV
Neutrophils	0.9999998807907104	fold1_DiseasedCV
TAMs	0.9995125532150269	fold1_DiseasedCV
B cells	0.9999997615814209	fold1_DiseasedCV
B cells	0.9999935626983643	fold1_DiseasedCV
T cells	0.9999642372131348	fold1_DiseasedCV
TAMs	0.9999933242797852	fold1_DiseasedCV
B cells	1.0	fold1_DiseasedCV
TAMs	0.9999558925628662	fold1_DiseasedCV
B cells	0.9999985694885254	fold1_DiseasedCV
NK-TR-CD160	0.7385658621788025	fold1_DiseasedCV
TECs	0.9999994039535522	fold1_DiseasedCV
TECs	0.9999992847442627	fold1_DiseasedCV
TAMs	0.9999905824661255	fold1_DiseasedCV
TAMs	0.9859088063240051	fold1_DiseasedCV
B cells	0.9998739957809448	fold1_DiseasedCV
Neutrophils	0.9170183539390564	fold1_DiseasedCV
cDCs	0.9999997615814209	fold1_DiseasedCV
TAMs	0.9999964237213135	fold1_DiseasedCV
NK-TR-CD160	0.9999984502792358	fold1_DiseasedCV
B cells	0.941984236240387	fold1_DiseasedCV
Neutrophils	0.9999997615814209	fold1_DiseasedCV
B cells	1.0	fold1_DiseasedCV
TECs	0.9999997615814209	fold1_DiseasedCV
Neutrophils	0.9999995231628418	fold1_DiseasedCV
Neutrophils	0.9326987862586975	fold1_DiseasedCV
B cells	0.9999037981033325	fold1_DiseasedCV
B cells	0.9953171014785767	fold1_DiseasedCV
NK-TR-CD160	0.9999984502792358	fold1_DiseasedCV
B cells	0.9999990463256836	fold1_DiseasedCV
Neutrophils	0.9999966621398926	fold1_DiseasedCV
Neutrophils	0.9999982118606567	fold1_DiseasedCV
TAMs	0.999993085861206	fold1_DiseasedCV
TAMs	0.9999408721923828	fold1_DiseasedCV
B cells	0.9999998807907104	fold1_DiseasedCV
B cells	1.0	fold1_DiseasedCV
B cells	0.9999998807907104	fold1_DiseasedCV
Neutrophils	0.9999996423721313	fold1_DiseasedCV
TAMs	0.9999823570251465	fold1_DiseasedCV
Neutrophils	1.0	fold1_DiseasedCV
Neutrophils	0.9999982118606567	fold1_DiseasedCV
B cells	0.9999858140945435	fold1_DiseasedCV
TAMs	0.9999924898147583	fold1_DiseasedCV
B cells	0.9999990463256836	fold1_DiseasedCV
B cells	0.5086520910263062	fold1_DiseasedCV
T cells	0.9999986886978149	fold1_DiseasedCV
B cells	0.9999687671661377	fold1_DiseasedCV
TAMs	0.999998927116394	fold1_DiseasedCV
Basophils	0.9999998807907104	fold1_DiseasedCV
Neutrophils	0.9999997615814209	fold1_DiseasedCV
B cells	0.9999716281890869	fold1_DiseasedCV
B cells	0.9999895095825195	fold1_DiseasedCV
Neutrophils	1.0	fold1_DiseasedCV
TECs	0.9999963045120239	fold1_DiseasedCV
TAMs	0.9999939203262329	fold1_DiseasedCV
Neutrophils	0.9996418952941895	fold1_DiseasedCV
NK-TR-CD160	0.9999837875366211	fold1_DiseasedCV
cDCs	0.999991774559021	fold1_DiseasedCV
TECs	0.9999997615814209	fold1_DiseasedCV
TECs	0.9999966621398926	fold1_DiseasedCV
TAMs	0.9999948740005493	fold1_DiseasedCV
B cells	0.9999954700469971	fold1_DiseasedCV
TAMs	0.9999903440475464	fold1_DiseasedCV
Malignant	0.9999994039535522	fold1_DiseasedCV
TAMs	0.9989966750144958	fold1_DiseasedCV
NK-TR-CD160	0.9999957084655762	fold1_DiseasedCV
Malignant	0.9999984502792358	fold1_DiseasedCV
TAMs	0.999983549118042	fold1_DiseasedCV
TAMs	0.9999703168869019	fold1_DiseasedCV
B cells	0.9891303777694702	fold1_DiseasedCV
Neutrophils	0.9999997615814209	fold1_DiseasedCV
B cells	0.9630270600318909	fold1_DiseasedCV
B cells	0.9999995231628418	fold1_DiseasedCV
Neutrophils	0.9998874664306641	fold1_DiseasedCV
NK-TR-CD160	0.9999991655349731	fold1_DiseasedCV
TECs	0.9998325109481812	fold1_DiseasedCV
B cells	0.9999954700469971	fold1_DiseasedCV
Neutrophils	0.9999998807907104	fold1_DiseasedCV
Neutrophils	0.9580733776092529	fold1_DiseasedCV
Basophils	0.9999997615814209	fold1_DiseasedCV
Neutrophils	0.9999995231628418	fold1_DiseasedCV
Neutrophils	1.0	fold1_DiseasedCV
TECs	0.9999954700469971	fold1_DiseasedCV
TAMs	0.9999914169311523	fold1_DiseasedCV
B cells	0.9999924898147583	fold1_DiseasedCV
Neutrophils	0.9999943971633911	fold1_DiseasedCV
B cells	0.999996542930603	fold1_DiseasedCV
TAMs	0.9999985694885254	fold1_DiseasedCV
TAMs	0.8024122714996338	fold1_DiseasedCV
TAMs	0.9993367791175842	fold1_DiseasedCV
Neutrophils	0.672585666179657	fold1_DiseasedCV
Malignant	0.9999994039535522	fold1_DiseasedCV
TAMs	0.9999531507492065	fold1_DiseasedCV
Neutrophils	0.9999998807907104	fold1_DiseasedCV
Neutrophils	1.0	fold1_DiseasedCV
Neutrophils	0.942110538482666	fold1_DiseasedCV
Neutrophils	1.0	fold1_DiseasedCV
TECs	0.9999719858169556	fold1_DiseasedCV
Neutrophils	0.9999910593032837	fold1_DiseasedCV
TAMs	0.9996508359909058	fold1_DiseasedCV
cDCs	0.9999449253082275	fold1_DiseasedCV
TAMs	0.9999974966049194	fold1_DiseasedCV
Neutrophils	0.7511690258979797	fold1_DiseasedCV
B cells	0.9999790191650391	fold1_DiseasedCV
NK-TR-CD160	0.9999991655349731	fold1_DiseasedCV
TECs	0.9999973773956299	fold1_DiseasedCV
TAMs	0.9982810020446777	fold1_DiseasedCV
TECs	0.999996542930603	fold1_DiseasedCV
B cells	0.9999940395355225	fold1_DiseasedCV
B cells	0.9999849796295166	fold1_DiseasedCV
Neutrophils	0.9999972581863403	fold1_DiseasedCV
TAMs	1.0	fold1_DiseasedCV
TAMs	0.9999994039535522	fold1_DiseasedCV
cDCs	0.9999926090240479	fold1_DiseasedCV
[truncated: 38,772 more rows]
