# Supplementary material for: Single-Cell Transcriptomic Profiling Reveals Immunometabolic Reprogramming and Cell-Cell Communication in the Tumor Microenvironment of Human Hepatocellular Carcinoma
Source: Int J Mol Sci. 2026 Jun 15;27(12):5397. doi: 10.3390/ijms27125397 (PMC13299360; doi:10.3390/ijms27125397)
Supplement: Supplementary file 1 [file ijms-27-05397-s001.zip › ijms-4241496-supplementary/Data_DiseasedCV_pred_score_by_class_summary.csv]

CellType_pred	mean	median	std	count
B cells	0.9798295254114577	0.999993085861206	0.07584361788688468	2357
Basophils	0.9892330850389871	0.9999994039535522	0.059790292356328364	176
CAF	0.986729063053677	0.9999992847442627	0.05794686914849919	559
Hep	0.5507764667272568	0.5507764667272568	0.19602155745601452	2
Macrophages	0.7663467359542847	0.7706701457500458	0.1960099342102533	50
Malignant	0.98135640867185	0.9999973773956299	0.07609614512640153	7705
NK-TR-CD160	0.9632562625143916	0.999957263469696	0.10280403253136731	2030
Neutrophils	0.9669952193642123	0.9998797178268433	0.09268377414436509	3522
T cells	0.9631615617536152	0.9999086856842041	0.09590376539373537	5967
TAMs	0.9816830472775291	0.9999690651893616	0.06991733440402004	11204
TECs	0.9908193665530842	0.9999978542327881	0.054487483321787045	6072
cDCs	0.9903607379311254	0.9999961853027344	0.053389445851207494	1127
