# Supplementary material for: Single-Cell Transcriptomic Profiling Reveals Immunometabolic Reprogramming and Cell-Cell Communication in the Tumor Microenvironment of Human Hepatocellular Carcinoma
Source: Int J Mol Sci. 2026 Jun 15;27(12):5397. doi: 10.3390/ijms27125397 (PMC13299360; doi:10.3390/ijms27125397)
Supplement: Supplementary file 1 [file ijms-27-05397-s001.zip › ijms-4241496-supplementary/Data_DiseasedCV_top_confusions.csv]

true	pred	row_norm
Hep	Malignant	0.8801498127340824
Macrophages	TAMs	0.4411764705882353
Hep	TECs	0.09363295880149813
T cells	NK-TR-CD160	0.04700854700854701
TAMs	Neutrophils	0.04118700434893835
NK-TR-CD160	T cells	0.039775910364145656
Neutrophils	TAMs	0.03496503496503497
CAF	TECs	0.030716723549488054
T cells	Malignant	0.02484963596074707
B cells	T cells	0.018742190753852563
Hep	TAMs	0.0149812734082397
CAF	Malignant	0.013651877133105802
CAF	TAMs	0.013651877133105802
cDCs	TAMs	0.012433392539964476
B cells	Malignant	0.012078300708038317
B cells	TAMs	0.011245314452311536
TAMs	Malignant	0.010914982518973309
TECs	Malignant	0.008519879719345138
Neutrophils	B cells	0.007946598855689765
Neutrophils	T cells	0.007946598855689765
