# Supplementary material for: Single-Cell Transcriptomic Profiling Reveals Immunometabolic Reprogramming and Cell-Cell Communication in the Tumor Microenvironment of Human Hepatocellular Carcinoma
Source: Int J Mol Sci. 2026 Jun 15;27(12):5397. doi: 10.3390/ijms27125397 (PMC13299360; doi:10.3390/ijms27125397)
Supplement: Supplementary file 1 [file ijms-27-05397-s001.zip › ijms-4241496-supplementary/DiseasedCV_consensus_config.json]

{
  "cv_outdir": "/datos/home/mdiaz/HCC_project/HCC_analysis/Diseased_CV_2sc",
  "export_prefix": "DiseasedCV_",
  "unknown_label": "Unknown",
  "min_test_support": 10,
  "class_order_csv": null,
  "collect_pred_scores": true,
  "unknown_policy": "excl",
  "fig_dpi": 300,
  "n_folds": 4,
  "version": "1.1.0"
}
