# Supplementary material for: Single-Cell Transcriptomic Profiling Reveals Immunometabolic Reprogramming and Cell-Cell Communication in the Tumor Microenvironment of Human Hepatocellular Carcinoma
Source: Int J Mol Sci. 2026 Jun 15;27(12):5397. doi: 10.3390/ijms27125397 (PMC13299360; doi:10.3390/ijms27125397)
Supplement: Supplementary file 1 [file ijms-27-05397-s001.zip › ijms-4241496-supplementary/Table_S1_Solo_Doublet_Detection_Parameters.csv]

Analysis stage	Parameter	Value	Description
Doublet simulation for classifier training
Model initialisation	Simulated doublet ratio	2	Synthetic doublet profiles generated per real cell for classifier training.
	Batch restriction	None	Doublets simulated using all available cells regardless of sample batch.
	Classifier architecture	Default	Feed-forward neural network as defined by the scvi-tools implementation.
Solo classifier training
Training	Maximum epochs	400	Training iterations until model convergence.
	Learning rate	0.001	Parameter update step size during gradient optimisation.
	Batch size	128	Number of cells processed per training iteration.
	Training proportion	0.9	Fraction of data used for training; remainder reserved for validation.
	Validation size	Automatic	Remaining fraction after training split; used for early-stopping evaluation.
	Data shuffling	Yes	Data randomised prior to train/validation split.
	Early stopping	Yes	Training halted if validation metric ceases to improve.
	Early-stopping patience	30	Epochs without improvement before training is terminated.
	Minimum improvement	0	Minimum required change in the validation metric to reset patience.
Model inference parameters
Prediction	Probabilistic output	Yes	Posterior probability assigned to each cell for singlet and doublet classes.
	Normalised probabilities	Yes	Outputs reported as normalised probability scores summing to 1.
	Include simulated doublets	No	Inference applied exclusively to real (observed) cells.
Filtering criterion applied in this study
Post-Processing	Confidence threshold	>=0.90	Cells retained only if posterior singlet probability >= 0.90.
Doublet removal performance
Dataset-level metrics	HCC dataset - doublets removed	~4.1%	Proportion of HCC cells flagged as doublets and excluded.
	Healthy dataset - doublets removed	~3.7%	Proportion of healthy liver cells flagged as doublets and excluded.
	HCC cells retained	40771	High-confidence singlets retained from the HCC dataset.
	Healthy cells retained	52261	High-confidence singlets retained from the healthy liver dataset.
