# Supplementary material for: Single-Cell Transcriptomic Profiling Reveals Immunometabolic Reprogramming and Cell-Cell Communication in the Tumor Microenvironment of Human Hepatocellular Carcinoma
Source: Int J Mol Sci. 2026 Jun 15;27(12):5397. doi: 10.3390/ijms27125397 (PMC13299360; doi:10.3390/ijms27125397)
Supplement: Supplementary file 1 [file ijms-27-05397-s001.zip › ijms-4241496-supplementary/Table_S2_DiseasedCV_global_metrics_by_fold.csv]

fold	accuracy	macro_precision	macro_recall	macro_f1	weighted_precision	weighted_recall	weighted_f1
fold1_DiseasedCV		0.9581332327329372	0.9404454385288572	0.9476476529811364	0.9595932073501148	0.960592401802962	0.9594202683991742
fold2_DiseasedCV		0.9576571500015248	0.9384748827213146	0.9462637643618416	0.9609802981499276	0.9598741148701808	0.9593175880755996
fold3_DiseasedCV		0.8853736470879534	0.929184061194644	0.9000051522246209	0.916250145424232	0.932079193968858	0.919162073254978
fold4_DiseasedCV		0.9508622003931808	0.9581322904625816	0.9534148663123136	0.9508299857641398	0.947290713125646	0.947768009481507
