# Supplementary material for: Single-Cell Transcriptomic Profiling Reveals Immunometabolic Reprogramming and Cell-Cell Communication in the Tumor Microenvironment of Human Hepatocellular Carcinoma
Source: Int J Mol Sci. 2026 Jun 15;27(12):5397. doi: 10.3390/ijms27125397 (PMC13299360; doi:10.3390/ijms27125397)
Supplement: Supplementary file 1 [file ijms-27-05397-s001.zip › ijms-4241496-supplementary/Table_S3_Canonical_Marker_Gene_Panel.csv]

Cell Type	Marker Genes	Specificity	Function	Reference
Hepatocytes	ALB, APOA1, APOB, TTR, FGA, FABP1, PCK1, CYP3A4, SERPINA1	High	Parenchymal liver cells; albumin synthesis, lipid transport, metabolic functions	PanglaoDB, CellMarker, liver atlas
Cholangiocytes	KRT7, KRT19, SOX9, ANXA4, TFF1, CFTR	High	Bile duct epithelial cells; intrahepatic/extrahepatic biliary system	PanglaoDB, liver atlas
Macrophages	MARCO, CLEC4F, TIMD4, VSIG4, LYVE1, CD68	High	Kupffer cells and homeostatic liver macrophages; scavenger function, pattern recognition	PanglaoDB, CellMarker
Tumor-Associated Macrophages (TAMs)	TREM2, SPP1, GPNMB, CD9, LGMN, MRC1	High	Tumor-polarized macrophages; immunomodulation, complement, lipid sensing	Recent HCC atlases
Monocytes	CD14, LYZ, VCAN, FCGR3A, S100A8	High	Circulating myeloid precursors; inflammatory response, phagocytosis	PanglaoDB, CellMarker
NK cells	NKG7, KLRD1, GNLY, GZMB, NCAM1	High	Natural killer cells; cytotoxic granules, innate immunity	PanglaoDB, CellMarker
NK-TR-CD160	CD160, KLRC1, XCL1, CXCR6, ITGA1	High	Tissue-resident NK-like cells; gut-homing, TRM features	Recent liver/gut atlases
T cells	CD3D, CD3E, TRAC, CD8A, CD4	High	T lymphocytes; adaptive immunity, cytotoxicity, helper function	PanglaoDB, CellMarker
B cells	CD19, MS4A1, CD79A, CD79B	High	B lymphocytes; adaptive immunity, antibody production	PanglaoDB, CellMarker
Plasma cells	JCHAIN, SDC1, MZB1, IGHG1	High	Antibody-secreting cells; immunoglobulin synthesis	PanglaoDB, CellMarker
Basophils	GATA2, PRG2, CLC, HDC, ENPP3, PRSS33	High	Basophilic granulocytes; allergic response, mast-cell related	PanglaoDB, CellMarker
Mast cells	TPSAB1, TPSB2, KIT, FCER1A	High	Tissue-resident mast cells; allergic response, degranulation	PanglaoDB, CellMarker
Neutrophils	FCGR3B, CXCR2, ELANE, CSF3R, MPO	High	Polymorphonuclear leukocytes; innate immunity, antimicrobial	PanglaoDB, CellMarker
Plasmacytoid Dendritic Cells (pDCs)	LILRA4, CLEC4C, IL3RA, IRF7	High	Interferon-producing dendritic cells; innate antiviral response	PanglaoDB, CellMarker
Conventional Dendritic Cells (cDCs)	CLEC9A, XCR1, CD1C, BATF3	High	Antigen-presenting dendritic cells; adaptive immunity activation	PanglaoDB, CellMarker
Endothelial cells	PECAM1, VWF, CDH5, CLDN5, CD34	High	Vascular endothelium; vessel formation, vasculature	PanglaoDB, CellMarker
Tumor Endothelial Cells (TECs)	ACKR1, APLN, ESM1, RELN, SPARCL1	High	Tumor-associated endothelium; angiogenesis, immune modulation	Recent HCC atlases
Fibroblasts	COL1A1, COL1A2, DCN, LUM, PDGFRB	High	Stromal fibroblasts; extracellular matrix, collagen	PanglaoDB, CellMarker
Cancer-Associated Fibroblasts (CAFs)	FAP, PDPN, POSTN, PDGFRA, MMP11	High	Tumor-associated stromal cells; matrix remodeling, immunomodulation	Recent HCC atlases
